# Supplementary material for: The use of ecological analytical tools as an unconventional approach for untargeted metabolomics data analysis: the case of Cecropia obtusifolia and its adaptive responses to nitrate starvation
Source: Funct Integr Genomics. 2022 Oct 6;22(6):1467–93. doi: 10.1007/s10142-022-00904-1 (PMC9701659; doi:10.1007/s10142-022-00904-1)
Supplement: Supplementary file 1 — Supplementary file1 (XLSX 11731 KB) [file 10142_2022_904_MOESM1_ESM.xlsx]

## Sheet: Table S1
Table S1. Charge ratio values (m/z) of the raw data obtained from the mass spectrometer, in ESI+ ionization mode.
Sample	Group	0.46_87.0554	2.44_89.0384	1.56_103.0541	0.43_104.1069	8.41_105.0698	0.44_110.0717	5.74_114.1277	3.22_117.0334	2.44_117.0335	2.89_117.0336	2.20_118.0651	1.57_120.0809	3.47_120.0809	3.04_131.0492	1.02_132.1017	0.47_133.0613	2.89_135.0442	2.44_135.0442	2.19_136.0619	0.60_136.0620	1.14_136.0620	0.45_138.0553	0.39_139.9147	2.76_144.0808	2.20_144.0809	2.44_145.0286	2.88_145.0286	3.57_145.0287	3.21_145.0287	2.20_146.0603	3.46_146.0603	0.45_148.0606	3.21_149.0597	1.45_150.0740	0.44_156.0774	2.89_156.1385	3.05_159.0443	3.54_163.0393	2.90_163.0393	2.44_163.0394	1.94_163.0394	1.56_166.0865	2.19_170.0601	2.69_170.0603	2.88_174.1491	0.40_175.1187	2.90_177.0548	2.37_177.0549
C27.4_T0_01	T0_C27	9.32634	14.3478	7.08475	9.23239	0	15.1396	0	0	33.4006	11.1195	15.2705	40.3145	0	9.13907	0	40.8702	20.0475	56.67	0	0	0	48.8356	0	0	16.3409	68.8128	23.371	0	9.56572	48.9882	0	0	0	0	11.8028	0	13.3392	8.25673	94.5022	287.132	0	0	0	0	0	9.37274	0	0
C27.4_T0_02	T0_C27	13.0162	22.0325	8.97841	12.6597	0	23.8147	0	0	49.1614	15.5862	18.8583	52.5855	0	13.2905	0	68.0327	26.6835	85.3017	0	0	0	56.3587	0	0	19.5749	100.328	31.0359	0	13.2948	57.2182	0	0	0	0	18.2877	0	19.1687	11.5089	127.524	417.274	0	0	0	0	0	13.9471	0	0
C27.4_T0_03	T0_C27	11.9531	25.807	11.0909	10.2666	0	19.7057	0	0	58.2337	10.4335	20.0774	64.3738	0	14.9891	0	59.0126	17.6242	101.937	0	0	0	55.8894	0	0	21.6786	116.776	21.2192	0	21.0822	61.4897	0	0	0	0	14.4666	0	21.9318	17.1074	77.8248	494.321	0	0	0	0	0	6.74297	0	0
C27.4_T7_01	T7_C27	11.5832	16.5904	20.153	17.1611	10.3807	19.2366	0	10.7015	38.0056	0	22.8264	121.421	17.6769	0	0	39.7165	0	67.0544	0	0	0	65.5294	0	0	23.5778	79.1287	17.6311	0	38.2297	70.8971	0	0	0	0	16.6262	0	17.0222	0	44.5981	324.81	0	18.4051	0	0	0	21.9599	14.0892	0
C27.4_T7_02	T7_C27	14.5011	21.6904	28.624	12.95	10.0952	17.3059	0	13.975	47.5374	0	24.4508	170.685	50.0887	0	0	37.9089	0	86.2718	0	0	0	63.2934	0	0	25.8746	98.5241	26.4504	0	49.7442	75.5515	0	0	0	0	14.9802	0	19.2777	0	46.9109	414.839	0	28.6987	0	0	0	18.8393	29.8722	0
C27.4_T7_03	T7_C27	11.3697	13.8144	16.3197	13.0696	9.6231	14.0722	0	10.5483	30.3758	0	16.1602	95.2767	14.4899	0	0	27.0768	0	54.1738	0	0	0	57.8262	0	0	16.374	61.3214	20.2926	0	37.8171	48.8697	0	0	0	0	12.8767	0	14.1465	0	48.9968	259.428	0	15.7163	0	0	0	16.275	18.027	0
C27.4_T14_01	T14_C27	4.97279	18.7797	14.2723	8.39631	0	5.11265	0	14.333	41.0442	0	29.0271	84.6333	16.6704	0	0	22.6586	12.0632	72.4477	0	1.801	0	31.2912	4.15245	0	30.4591	83.4743	14.7813	19.8048	49.5443	87.3137	0	4.44342	8.64742	0	3.66438	0	0	11.8538	54.9836	348.528	0	15.4463	13.5599	0	0	4.65342	0	0
C27.4_T14_02	T14_C27	5.91941	16.0924	17.7519	11.5241	0	6.48264	0	19.6479	36.5896	0	24.3741	103.583	21.48	0	0	17.7747	11.1864	65.5062	0	1.12169	0	53.3151	3.79323	0	26.2889	72.7247	24.2967	25.1041	67.7455	74.8442	0	6.92412	11.4998	0	5.01719	0	0	13.3049	48.3066	306.472	0	21.9579	11.6623	0	0	5.21525	0	0
C27.4_T14_03	T14_C27	6.52815	19.1892	19.578	10.0966	0	8.71392	0	17.9723	42.4253	0	30.683	115.81	28.4504	0	0	21.8281	17.8292	75.8028	0	1.52145	0	48.5514	2.87904	0	31.8264	85.8605	30.9533	26.9356	61.565	89.7621	0	6.34906	11.0638	0	6.42646	0	0	12.4653	82.7365	353.992	0	24.3118	14.4744	0	0	8.11495	0	0
C27.4_T21_01	T21_C27	4.66078	15.9932	10.5415	6.086	0	5.39988	0	0	35.8243	0	31.3221	63.9068	10.4485	12.9786	0	15.935	0	62.6416	0	0	0	27.8633	4.63335	0	32.5754	71.5432	19.382	14.2746	22.7786	92.4361	0	2.82714	0	0	4.18645	0	19.6685	10.1108	79.9316	289.623	0	12.8296	14.7558	0	0	5.67629	0	0
C27.4_T21_02	T21_C27	4.89857	17.7491	14.6812	6.81644	0	5.80239	0	0	39.2584	0	21.4214	86.8236	25.8007	11.8733	0	19.2381	0	68.3769	0	0	0	37.1745	4.07447	0	22.6683	78.9406	22.6922	23.0122	47.8045	65.1505	0	4.68992	0	0	4.32038	0	17.4379	12.2976	77.5379	310.874	0	13.0554	10.548	0	0	4.40782	0	0
C27.4_T21_03	T21_C27	5.7311	15.4547	12.479	7.56647	0	7.18011	0	0	35.2361	0	28.7696	76.2231	20.9624	11.8023	0	21.0562	0	58.9262	0	0	0	45.5688	2.90544	0	30.5257	69.4705	13.2101	17.1471	33.2161	87.4106	0	5.52803	0	0	5.00908	0	17.4104	12.7198	43.9099	269.91	0	11.7395	14.036	0	0	4.92512	0	0
C27.4_T28_01	T28_C27	2.6801	9.54781	0	4.50106	0	4.03464	0	0	20.8237	0	33.5193	42.2376	6.74199	0	0	8.62853	0	36.2591	0	3.26359	0	29.0733	4.05377	0	35.0227	44.1011	13.5538	8.96454	12.3424	97.2832	0	2.66095	0	0	3.5928	0	18.0594	0	53.9193	168.859	0	0	16.1825	0	0	3.06033	0	0
C27.4_T28_02	T28_C27	6.70525	13.9174	0	6.51821	0	5.94816	0	0	31.0879	0	31.688	61.0902	17.5657	0	0	27.3397	0	54.3102	0	2.60341	0	41.1204	2.57499	0	34.6716	64.7714	15.067	14.6614	30.1726	96.6381	0	5.0842	0	0	5.44143	0	17.3157	0	54.8283	254.494	0	0	15.1544	0	0	4.10539	0	0
C27.4_T28_03	T28_C27	5.58322	14.1766	0	6.35118	0	5.61001	0	0	30.0676	0	29.0427	58.196	11.5422	0	0	20.9063	0	54.6671	0	1.96472	0	37.4818	3.11148	0	30.8644	61.4894	12.621	14.213	30.1147	87.2884	0	3.70777	0	0	4.15472	0	15.89	0	42.5483	246.144	0	0	13.891	0	0	4.02829	0	0
C16_T0_01	T0_C16	13.1733	0	0	12.4415	0	22.1476	0	0	51.2218	0	0	45.7859	0	0	0	75.4496	32.9949	89.8936	0	2.19155	0	59.3666	4.05318	0	0	104.918	37.4193	0	0	70.6813	0	9.73301	0	0	16.0415	0	0	0	156.835	416.693	0	0	0	0	0	11.761	0	0
C16_T0_02	T0_C16	7.41378	0	0	7.63556	0	14.237	0	0	40.3164	0	0	35.5722	0	0	0	38.7574	21.3817	69.8568	0	2.30804	0	41.4862	2.80102	0	0	81.048	23.4819	0	0	72.2609	0	4.97084	0	0	9.37566	0	0	0	99.3161	322.363	0	0	0	0	0	6.99424	0	0
C16_T0_03	T0_C16	10.6856	0	0	10.6381	0	18.8387	0	0	46.7872	0	0	40.4987	0	0	0	59.0877	26.6201	81.6703	0	2.77898	0	51.6929	3.35132	0	0	94.6771	29.4988	0	0	72.6615	0	7.37082	0	0	14.2699	0	0	0	119.854	377.473	0	0	0	0	0	9.38796	0	0
C16_T7_01	T7_C16	8.33962	0	0	14.4084	0	11.3295	0	0	40.6602	0	0	116.845	0	0	0	16.823	0	74.2755	0	13.4885	0	75.7093	1.19538	0	0	84.913	34.3059	0	52.0208	55.9308	0	5.22787	0	0	9.63428	0	0	0	77.3187	341.833	0	0	0	0	0	9.95327	33.6932	0
C16_T7_02	T7_C16	8.34679	0	0	14.5152	0	12.3394	0	0	39.4118	0	0	100.185	0	0	0	17.7968	0	69.6932	0	14.871	0	74.9393	1.46543	0	0	78.396	36.5611	0	44.1829	55.6812	0	5.31847	0	0	10.1987	0	0	0	109.716	327.165	0	0	0	0	0	11.9343	25.0107	0
C16_T7_03	T7_C16	6.68074	0	0	13.9235	0	13.9276	0	0	44.1944	0	0	122.001	0	0	0	17.0892	0	77.2469	0	11.9824	0	75.3219	1.2862	0	0	90.511	38.0531	0	64.7767	70.3138	0	4.6932	0	0	11.1943	0	0	0	73.3456	360.601	0	0	0	0	0	15.3178	39.9631	0
C16_T14_01	T14_C16	3.31224	0	0	9.06448	0	4.50278	0	0	49.3499	0	0	78.9524	32.9397	0	0	6.75938	0	85.0596	0	2.87072	0	47.4564	12.3621	0	0	99.6492	0	0	69.0539	79.9013	0	3.80342	0	0	4.08164	0	0	0	57.7402	395.377	0	0	0	0	0	2.15184	0	0
C16_T14_02	T14_C16	4.4375	0	0	10.6843	0	5.28743	0	0	43.1142	0	0	79.2666	24.473	0	0	10.1354	0	77.4706	0	3.35263	0	54.1669	10.2945	0	0	88.32	0	0	59.237	74.5248	0	4.99561	0	0	4.87605	0	0	0	54.6889	348.11	0	0	0	0	0	3.24662	0	0
C16_T14_03	T14_C16	2.43073	0	0	10.1237	0	2.17995	0	0	47.9802	0	0	76.5781	39.0582	0	0	3.79988	0	83.4602	0	1.83105	0	49.5866	21.1079	0	0	90.3491	0	0	71.5111	54.2899	0	3.53438	0	0	1.58533	0	0	0	83.4816	383.031	0	0	0	0	0	1.14598	0	0
C16_T21_01	T21_C16	1.44675	22.4639	0	6.4204	0	1.4255	0	0	50.0392	0	0	52.3663	51.9499	0	0	1.63379	0	88.0869	0	2.57317	0	32.5018	20.3481	0	0	98.3576	22.5731	28.6959	69.9223	36.7893	0	1.84777	0	0	0.934811	0	0	0	80.0807	389.633	0	0	0	0	0	0.806276	0	0
C16_T21_02	T21_C16	1.27802	24.8065	0	6.07869	0	1.41158	0	0	52.2848	0	0	45.6576	40.4508	0	0	1.66467	0	91.1825	0	2.53184	0	30.3066	20.9227	0	0	101.796	19.7748	18.7591	61.8041	42.3454	0	1.61415	0	0	0.824222	0	0	0	64.2993	403.059	0	0	0	0	0	0.85467	0	0
C16_T21_03	T21_C16	2.61889	23.8372	0	6.74906	0	2.38311	0	0	53.9507	0	0	47.0534	48.3116	0	0	3.30519	0	91.4665	0	2.67978	0	42.3193	26.1116	0	0	103.668	29.9658	29.2313	71.8517	42.509	0	2.80846	0	0	1.61038	0	0	0	102.049	414.288	0	0	0	0	0	1.3805	0	0
C16_T28_01	T28_C16	1.13095	16.1775	0	4.04468	0	0.860263	0	0	35.6631	0	24.7634	28.5037	0	0	0	1.53779	0	62.0915	0	0	0	24.1907	11.703	0	25.7841	68.4116	0	20.5746	43.5138	73.6139	0	1.01876	0	0	0.67422	0	0	15.5853	68.6105	275.753	14.2365	0	0	0	0	0.599275	0	0
C16_T28_02	T28_C16	1.66809	27.3349	0	5.75925	0	1.66931	0	0	56.7178	0	21.2947	41.5885	0	0	0	2.97764	0	98.4332	0	0	0	38.1487	19.1581	0	23.4864	111.657	0	19.3355	55.5089	65.1214	0	2.21008	0	0	1.45528	0	0	24.2634	78.4017	432.207	24.7328	0	0	0	0	1.3799	0	0
C16_T28_03	T28_C16	1.27825	19.4654	0	5.00208	0	1.67144	0	0	41.556	0	23.0595	36.2092	0	0	0	2.49296	0	69.2996	0	0	0	32.956	10.514	0	24.47	79.3996	0	16.0276	42.005	70.636	0	1.89465	0	0	1.12528	0	0	18.9954	37.2856	309.854	17.4051	0	0	0	0	0.892391	0	0
C4_T0_01	T0_C4	11.5271	0	0	9.46603	0	16.6914	0	0	53.6885	0	0	45.5563	0	0	0	55.0015	22.4281	92.6385	0	0	0	54.6503	0	0	0	106.578	25.4257	0	0	65.6754	0	8.18717	0	0	11.9414	0	0	0	98.9719	409.685	0	0	0	0	0	6.90475	0	0
C4_T0_02	T0_C4	12.6201	0	0	10.1195	0	19.5214	0	0	48.9044	0	0	39.5507	0	0	0	66.0272	42.9855	86.3663	0	0	0	51.9348	0	0	0	99.4268	47.0568	0	0	59.3495	0	9.3778	0	0	15.0025	0	0	0	196.676	385.787	0	0	0	0	0	7.57272	0	0
C4_T0_03	T0_C4	9.87911	0	0	10.1409	0	16.6481	0	0	46.5668	0	0	30.7951	0	0	0	56.4367	25.194	82.1012	0	0	0	45.3788	0	0	0	93.1751	28.233	0	0	60.8152	0	7.08097	0	0	12.123	0	0	0	113.736	355.377	0	0	0	0	0	8.30584	0	0
C4_T7_01	T7_C4	9.18906	0	0	16.8413	0	21.1237	0	0	48.8903	0	33.7367	224.977	53.5166	0	0	30.822	0	84.7815	0	14.6001	0	96.5602	0	0	34.4139	101.661	38.3173	0	53.5772	101.598	0	8.86915	0	0	14.6586	0	0	0	66.4381	385.191	0	0	0	0	0	23.6058	41.2942	0
C4_T7_02	T7_C4	3.79509	0	0	10.1677	0	7.04786	0	0	36.6336	0	14.175	77.7475	23.822	0	0	11.2939	0	62.2335	0	4.50432	0	52.2007	0	0	15.1596	70.5159	26.6801	0	55.2241	43.6021	0	2.79393	0	0	5.08249	0	0	0	39.9431	275.643	0	0	0	0	0	6.59345	29.4652	0
C4_T7_03	T7_C4	10.0025	0	0	9.82517	0	14.8071	0	0	39.2895	0	24.5157	131.922	45.7192	0	0	26.2635	0	69.4936	0	2.87814	0	63.7847	0	0	26.6302	76.9188	35.8591	0	40.1929	74.5454	0	7.92894	0	0	11.9915	0	0	0	104.15	306.808	0	0	0	0	0	17.0546	24.0534	0
C4_T14_01	T14_C4	4.31503	0	0	11.496	0	5.66846	0	0	44.7323	0	0	92.3818	52.5364	0	0	10.4895	0	77.4134	0	0	0	74.8433	3.83325	0	0	86.0713	0	0	82.6754	68.0774	0	5.67947	0	0	4.23591	0	0	0	66.3778	343.679	0	0	0	0	0	3.28581	0	0
C4_T14_02	T14_C4	4.22421	0	0	11.9537	0	4.8257	0	0	55.7691	0	0	80.2298	40.2739	0	0	9.79632	0	94.3786	0	0	0	62.6262	7.01225	0	0	105.484	0	0	81.3324	63.4503	0	5.99737	0	0	3.30469	0	0	0	67.0691	420.742	0	0	0	0	0	2.80894	0	0
C4_T14_03	T14_C4	4.31634	0	0	13.1727	0	4.43074	0	0	63.3733	0	0	85.363	47.5701	0	0	11.4134	0	110.408	0	0	0	76.3704	5.03533	0	0	123.328	0	0	102.653	56.8598	0	7.47805	0	0	3.77435	0	0	0	71.4147	485.517	0	0	0	0	0	2.20878	0	0
C4_T21_01	T21_C4	6.54844	0	0	18.8107	0	8.00446	0	0	89.5041	0	0	79.0024	0	0	0	17.4613	0	160.019	0	4.89672	0	119.528	3.18205	0	0	179.791	0	0	92.2378	73.4721	0	12.7217	0	0	6.33021	0	0	0	153.721	699.48	0	0	0	0	0	3.91099	0	0
C4_T21_02	T21_C4	3.99754	0	0	7.88266	0	4.46636	0	0	54.0156	0	0	55.8496	0	0	0	12.1512	0	92.0443	0	2.22842	0	61.2931	2.62458	0	0	104.338	0	0	53.4696	77.1847	0	5.67011	0	0	3.09953	0	0	0	92.9587	398.972	0	0	0	0	0	2.68179	0	0
C4_T21_03	T21_C4	4.39434	0	0	9.20323	0	2.74563	0	0	64.7165	0	0	56.4868	0	0	0	8.6473	0	110.722	0	2.2811	0	57.267	5.53049	0	0	126.098	0	0	71.9884	69.8005	0	5.76752	0	0	2.31019	0	0	0	89.2873	491.986	0	0	0	0	0	1.62279	0	0
C4_T28_01	T28_C4	2.02753	0	0	6.16387	0	1.1719	0	0	35.4228	0	0	32.8021	0	0	0	3.79315	0	61.1129	0	0	0	36.3347	6.93501	0	0	68.2228	0	0	42.2606	76.1773	0	1.74415	0	0	0.848567	0	0	0	91.1146	274.997	0	0	0	0	0	0	0	0
C4_T28_02	T28_C4	2.59901	0	0	8.13736	0	1.5899	0	0	52.3518	0	0	37.8055	0	0	0	5.65676	0	89.5665	0	0	0	46.5873	3.94968	0	0	104.043	0	0	53.5312	67.0686	0	3.1226	0	0	1.39392	0	0	0	52.703	395.733	0	0	0	0	0	0	0	0
C4_T28_03	T28_C4	3.48548	0	0	7.48287	0	2.51431	0	0	55.3058	0	0	43.5005	0	0	0	8.92209	0	95.6952	0	0	0	51.291	3.11886	0	0	108.732	0	0	50.3751	85.2294	0	4.58335	0	0	1.93941	0	0	0	81.8266	409.829	0	0	0	0	0	0	0	0
[truncated: 316 more columns]

## Sheet: Table S2
Table S2. Charge ratio values (m/z) of the raw data obtained from the mass spectrometer, in ESI- ionization mode.
Sample	Group	2.42_50.9990	2.43_51.0709	12.50_52.2028	11.20_53.9221	11.19_54.0967	12.47_58.8623	12.46_61.9446	13.82_63.8654	13.83_64.0522	13.82_65.9159	13.83_66.1072	11.41_66.6013	11.45_66.7878	13.85_66.8605	13.84_67.0520	2.49_476.9632	1.63_477.0071	4.31_477.1025	1.27_477.1142	1.02_477.1147	1.71_477.1178	3.42_477.1222	4.46_477.1380	2.72_477.1570	4.00_477.2338	2.89_477.9506	2.47_477.9517	7.81_478.1312	2.66_478.1344	13.91_478.1351	11.25_478.2929	10.29_808.3105	11.40_809.3185	10.89_809.5910	13.91_809.6250	14.11_810.0331	12.99_810.2349	1.86_811.2482	11.40_811.3198	10.52_811.4416	9.98_811.4421	2.42_813.0782	1.84_813.2655	2.03_813.2959	12.05_813.4242	11.51_813.4626	10.17_814.4679	13.85_68.7552
C27.4_T0_01	T0_C27	0.133264	0.173683	0	0	0	0	0	0	0	0	0	0	0	0	0	3.3907	0	0.878083	0	0	0	0	0	2.5976	0	0.920528	2.90718	0	9.59151	0	2.36086	0	1.16511	0	0	0	0	0	0	0	0	0.18536	0	0	0	0	0	0
C27.4_T0_02	T0_C27	0.187243	0.256837	0	0	0	0	0	0	0	0	0	0	0	0	0	4.70312	0	1.07402	0	0	0	0	0	3.56597	0	1.46747	4.60724	0	11.9814	0	4.68388	0	1.13202	0	0	0	0	0	0	0	0	0.34098	0	0	0	0	0	0
C27.4_T0_03	T0_C27	0.456379	0.489239	0	0	0	0	0	0	0	0	0	0	0	0	0	5.25088	0	1.98593	0	0	0	0	0	3.04346	0	1.25581	5.20012	0	13.8828	0	4.69726	0	0.959065	0	0	0	0	0	0	0	0	0.416235	0	0	0	0	0	0
C27.4_T7_01	T7_C27	0.082142	0.142615	0	0	0	0	0	0	0.799199	0	0	0	0	0	0.722707	4.6677	0	0.81711	0	0	0	0	0	3.7038	0	1.19307	4.20115	0	10.8921	0	2.82452	0	0.910848	0	1.0259	0	0	0	0.934304	0	0	0.289423	0.612326	0	0	0	0	0
C27.4_T7_02	T7_C27	0.310975	0.263945	0	0	0	0	0	0	0.821244	0	0	0	0	0	0.883106	4.27443	0	1.24382	0	0	0	0	0	2.97406	0	1.12082	4.74913	0	11.3163	0	6.32271	0	0.817801	0	0.74456	0	0	0	1.03825	0	0	0.415537	0.726915	0	0	0	0	0
C27.4_T7_03	T7_C27	0.08409	0.128023	0	0	0	0	0	0	0.696921	0	0	0	0	0	0.81938	4.24527	0	0.955927	0	0	0	0	0	2.84385	0	1.16533	4.32382	0	9.27397	0	2.96498	0	0.667603	0	0.703094	0	0	0	0.773852	0	0	0.294607	0.414713	0	0	0	0	0
C27.4_T14_01	T14_C27	0.436964	0.439815	0	0	0	0	0	0.518103	0.584029	0	0	0	0	0	0	2.03499	0	1.1039	1.35623	0	0	0	0	3.69127	0	1.18243	4.64047	0	9.79941	0	3.21984	0.853108	0.734872	0	0.800293	0	0	0	0.833959	0	0	0.418023	0.793898	0	0	0	0	0
C27.4_T14_02	T14_C27	0.174138	0.102682	0	0	0	0	0	0.633635	0.665576	0	0	0	0	0	0	3.96157	0	0.847345	0.544511	0	0	0	0	2.78509	0	1.55267	6.63153	0	11.4255	0	4.78501	0.765763	0.916101	0	1.04392	0	0	0	0.873326	0	0	0.427827	0.674843	0	0	0	0	0
C27.4_T14_03	T14_C27	0.2747	0.302704	0	0	0	0	0	0.539926	0.564865	0	0	0	0	0	0	4.40186	0	1.28187	0.648092	0	0	0	0	2.9305	0	1.632	7.16236	0	11.6635	0	4.40285	0.622283	0.818403	0	0.80379	0	0	0	0.866449	0	0	0.468504	0.772077	0	0	0	0	0
C27.4_T21_01	T21_C27	0.366905	0.352241	0	0	0	0	0	0	0.444178	0	0	0	0	0	0	1.76009	0	1.95291	0	0	0	0	0	3.86663	0	1.46589	5.37841	0	12.0657	0	3.04547	0.846107	0.624077	0	0.579181	0	0	0	0.792729	0	0	0.506351	0.629849	0	0	0	0	0
C27.4_T21_02	T21_C27	0.331231	0.370131	0	0	0	0	0	0	0.52649	0	0	0	0	0	0	2.14045	0	1.70566	0	0	0	0	0	2.59079	0	1.47127	0.539096	0	10.9451	0	3.66967	0.718033	0.65334	0	0.736906	0	0	0	0.720323	0	0	0.548848	0.790507	0	0	0	0	0
C27.4_T21_03	T21_C27	0.319654	0.2511	0	0	0	0	0	0	0.47946	0	0	0	0	0	0	3.08682	0	1.57388	0	0	0	0	0	2.89406	0	1.37709	6.98436	0	13.3313	0	6.38529	0.810919	0.863772	0	0.568228	0	0	0	0.856011	0	0	0.462408	1.32355	0	0	0	0	0
C27.4_T28_01	T28_C27	0.167497	0.1518	0	0	0	0	0	0	0.40181	0	0	0	0	0	0.470664	1.24537	0.496636	1.6337	0	0	0	0	0	4.8691	0	1.01892	4.40074	0	10.499	0	3.09773	0.326677	0	0	0	0	0	0	0	0.455041	0.283183	0.229061	0.799192	0	0	0	0	0
C27.4_T28_02	T28_C27	0.183282	0.191674	0	0	0	0	0	0	0.499442	0	0	0	0	0	0.564548	2.27012	0.641995	1.87445	0	0	0	0	0	3.02438	0	1.52986	8.06032	0	13.4168	0	5.37125	0.839714	0	0	0	0	0	0	0	0.497787	0.522691	0.434666	0.956289	0	0	0	0	0
C27.4_T28_03	T28_C27	0.243325	0.279277	0	0	0	0	0	0	0.473716	0	0	0	0	0	0.525349	2.18585	0.564155	1.8846	0	0	0	0	0	2.93557	0	1.41628	6.6796	0	12.9192	0	6.41002	0.655927	0	0	0	0	0	0	0	0.641159	0.533584	0.488504	1.07603	0	0	0	0	0
C16_T0_01	T0_C16	0.191716	0.154845	0	0	0	0	0	0	0	0	0	0	0	0	0	3.18716	0	1.32288	0	0	0	0	0	3.6343	0	3.53865	15.1278	0	11.2578	0	4.06589	0	0.951761	0	0	0	0	0	1.00162	0	0	0.603893	0	0	0	0	0	0
C16_T0_02	T0_C16	0.171175	0.187694	0	0	0	0	0	0	0	0	0	0	0	0	0	2.73236	0	1.26194	0	0	0	0	0	3.54322	0	2.00947	10.807	0	11.1897	0	2.9716	0	0.727877	0	0	0	0	0	0.633306	0	0	0.482548	0	0	0	0	0	0
C16_T0_03	T0_C16	0.197285	0.166398	0	0	0	0	0	0	0	0	0	0	0	0	0	2.85994	0	1.1331	0	0	0	0	0	3.64519	0	2.38058	12.88	0	10.5253	0	3.28665	0	0.781439	0	0	0	0	0	0.806608	0	0	0.539307	0	0	0	0	0	0
C16_T7_01	T7_C16	0.097251	0.072857	0	0	0	0	0	0	0	0	0	0	0	0	0	4.21662	0	0.944887	0	0	0	0	0	1.90361	0	1.64155	10.4149	0	7.89255	0	3.60614	0	0	0	0	0	0	0	0	0	0	0.423267	0	0	0	0	0	0
C16_T7_02	T7_C16	0.131061	0.156767	0	0	0	0	0	0	0	0	0	0	0	0	0	5.36806	0	1.07938	0	0	0	0	0	2.43842	0	2.1137	11.0411	0	9.95356	0	4.4244	0	0	0	0	0	0	0	0	0	0	0.435223	0	0	0	0	0	0
C16_T7_03	T7_C16	0.318035	0.223944	0	0	0	0	0	0	0	0	0	0	0	0	0	5.77833	0	1.17324	0	0	0	0	0	2.60843	0	1.49674	9.04378	0	10.2766	0	4.20261	0	0	0	0	0	0	0	0	0	0	0.419891	0	0	0	0	0	0
C16_T14_01	T14_C16	0.597266	0.654254	0	0	0	0	0	0	0	0	0	0	0	0	0	4.05593	0	1.05616	1.04952	0	0	0	0	3.39927	0	1.41775	8.09501	0	11.6159	0	4.87164	0	0.581732	0	0.82518	0	0	0	0	0	0	0.454678	1.42277	0.815178	0	0	0	0
C16_T14_02	T14_C16	0.267548	0.317111	0	0	0	0	0	0	0	0	0	0	0	0	0	3.44263	0	0.774213	0.858837	0	0	0	0	2.56408	0	1.46515	8.41436	0	9.67143	0	6.61925	0	0.732658	0	0.671218	0	0	0	0	0	0	0.53083	1.47289	0.52438	0	0	0	0
C16_T14_03	T14_C16	0.326648	0.330804	0	0	0	0	0	0	0	0	0	0	0	0	0	1.86753	0	0.607736	0.419169	0	0	0	0	1.78503	0	1.02519	5.25698	0	4.70035	0	2.25847	0	0.388685	0	0.485348	0	0	0	0	0	0	0.351053	0.388639	0.112091	0	0	0	0
C16_T21_01	T21_C16	0.559258	0.554472	0	0	0	0	0	0	0.377735	0	0	0	0	0	0	1.86842	0.351446	1.57222	0	0	0	0	0	2.07957	0	0.767981	4.16545	0	6.04937	0	0	0	0.320861	0	0.373578	0	0	0	0	0	0	0	0.733877	0	0	0	0	0
C16_T21_02	T21_C16	0.685458	0.730189	0	0	0	0	0	0	0.318963	0	0	0	0	0	0	1.87019	0.41967	1.60077	0	0	0	0	0	2.2886	0	0.534704	3.82444	0	7.03884	0	0	0	0.379007	0	0.406472	0	0	0	0	0	0	0	0.708743	0	0	0	0	0
C16_T21_03	T21_C16	0.620891	0.777069	0	0	0	0	0	0	0.647827	0	0	0	0	0	0	3.58659	0.602503	1.80823	0	0	0	0	0	2.61662	0	1.62805	7.66254	0	10.8817	0	0	0	0.884952	0	0.725323	0	0	0	0	0	0	0	0.790908	0	0	0	0	0
C16_T28_01	T28_C16	0.781619	0.836218	0	0	0	0	0	0	0	0	0	0	0	0	0.467869	2.66393	0.866552	2.84504	0	0	0	0	0	5.50598	0	0.706008	4.5075	0	11.9915	0	0	0	0	0	0	0	0	0	0	0	0	0	1.59963	0	0	0	0	0
C16_T28_02	T28_C16	0.758364	0.705349	0	0	0	0	0	0	0	0	0	0	0	0	0.356125	2.13483	0.355783	2.12132	0	0	0	0	0	2.04277	0	0.651672	4.10123	0	8.11122	0	0	0	0	0	0	0	0	0	0	0	0	0	0.948032	0	0	0	0	0
C16_T28_03	T28_C16	0.701166	0.982279	0	0	0	0	0	0	0	0	0	0	0	0	0.508349	3.02658	0.485344	2.44401	0	0	0	0	0	2.82421	0	0.706032	5.52073	0	8.90401	0	0	0	0	0	0	0	0	0	0	0	0	0	1.76203	0	0	0	0	0
C4_T0_01	T0_C4	0.473905	0.527687	0	0	0	0	0	0	0	0	0	0	0	0	0	3.00312	0	1.81733	0	0	0	0	0	3.77366	0	1.79568	7.54825	0	12.9585	0	0	0	0.620047	0	0	0	0	0	0	0	0	0.381728	0	0	0	0	0	0
C4_T0_02	T0_C4	0.313931	0.294763	0	0	0	0	0	0	0	0	0	0	0	0	0	2.45498	0	1.6418	0	0	0	0	0	3.53686	0	2.45596	7.89084	0	10.7916	0	0	0	0.657687	0	0	0	0	0	0	0	0	0.390197	0	0	0	0	0	0
C4_T0_03	T0_C4	0.221546	0.221821	0	0	0	0	0	0	0	0	0	0	0	0	0	1.97159	0	1.10867	0	0	0	0	0	3.46201	0	1.83256	7.84603	0	9.45171	0	0	0	0.816388	0	0	0	0	0	0	0	0	0.43316	0	0	0	0	0	0
C4_T7_01	T7_C4	0.184797	0.149062	0	0	0	0	0	0	0	0	0	0	0	0	0	3.32565	0	0.690432	0	0	0	0.96847	0	1.92978	0	1.41585	6.37868	0	8.40916	0	2.41863	0	0	0	0	0	0	0	0	0	0	0.297541	0.598037	0.090386	0	0	0	0
C4_T7_02	T7_C4	0.339528	0.337627	0	0	0	0	0	0	0	0	0	0	0	0	0	2.72258	0	1.01812	0	0	0	1.0041	0	2.8221	0	1.00696	6.00392	0	9.37802	0	1.87887	0	0	0	0	0	0	0	0	0	0	0.361523	0.582403	0.132629	0	0	0	0
C4_T7_03	T7_C4	0.28122	0.234895	0	0	0	0	0	0	0	0	0	0	0	0	0	2.94946	0	0.907009	0	0	0	1.09333	0	2.36721	0	1.37823	5.59276	0	12.3397	0	3.04231	0	0	0	0	0	0	0	0	0	0	0.419004	0.840307	0.174388	0	0	0	0
C4_T14_01	T14_C4	0.220407	0.234125	0	0	0	0	0	0	0	0	0	0	0	0	0	3.44186	0	0.781266	0	0	0	0	0	1.79794	0	1.23171	6.53292	0	8.13147	0	2.1545	0	0	0	0	0	0	0	0	0	0	0.402712	1.12106	0.638106	0	0	0	0
C4_T14_02	T14_C4	0.31911	0.285324	0	0	0	0	0	0	0	0	0	0	0	0	0	2.92755	0	0.697588	0	0	0	0	0	2.5796	0	1.27949	6.38247	0	6.85896	0	2.57488	0	0	0	0	0	0	0	0	0	0	0.546198	0.809856	0.261644	0	0	0	0
C4_T14_03	T14_C4	0.694185	0.715821	0	0	0	0	0	0	0	0	0	0	0	0	0	4.27115	0	1.01511	0	0	0	0	0	3.01538	0	1.53957	7.9904	0	9.4331	0	2.74552	0	0	0	0	0	0	0	0	0	0	0.708545	0.810622	0.188031	0	0	0	0
C4_T21_01	T21_C4	0.302638	0.355003	0	0	0	0	0	0	0	0	0	0	0	0	0	1.72113	0	0	0	0	0	0	0	0.662633	0	1.01033	4.0602	0	2.50357	0	0	0	0	0	0	0	0	0	0	0	0	0.280642	0	0.11871	0	0	0	0
C4_T21_02	T21_C4	0.653453	0.675093	0	0	0	0	0	0	0	0	0	0	0	0	0	4.25898	0	0	0	0	0	0	0	3.42208	0	1.18359	6.20626	0	13.0668	0	0	0	0	0	0	0	0	0	0	0	0	0.508613	0	0.212287	0	0	0	0
C4_T21_03	T21_C4	0.880916	0.817351	0	0	0	0	0	0	0	0	0	0	0	0	0	3.37401	0	0	0	0	0	0	0	3.36507	0	1.29848	7.07899	0	10.0073	0	0	0	0	0	0	0	0	0	0	0	0	0.455928	0	0.237117	0	0	0	0
C4_T28_01	T28_C4	0.494835	0.44696	0.782743	0	0	0	0	0	0	0	0	0	0	0	0	3.07106	0	1.97062	0	0	0	0	0	4.52095	0	1.22575	5.97415	0	11.9613	0	0	0	0	0	0	0	0	0	0	0	0	0	0	0	0	0	0	0
C4_T28_02	T28_C4	0.668299	0.802598	0.462932	0	0	0	0	0	0	0	0	0	0	0	0	3.07737	0	1.5814	0	0	0	0	0	3.49141	0	1.40308	6.86103	0	7.68816	0	0	0	0	0	0	0	0	0	0	0	0	0	0	0	0	0	0	0
C4_T28_03	T28_C4	0.555482	0.712156	0.379814	0	0	0	0	0	0	0	0	0	0	0	0	3.07626	0	2.03987	0	0	0	0	0	3.12155	0	0.877713	5.09204	0	9.25024	0	0	0	0	0	0	0	0	0	0	0	0	0	0	0	0	0	0	0
[truncated: 4,643 more columns]

## Sheet: Table S3
Table S3. Values obtained from “species” (m/z_rt) by site (sample) and their replicas, in both ESI modes.
ESI+ ionization mode		ESI- ionization mode
Site	Species per site (sample)	Site	Species per site (sample)
C27_T14_01	195	C27_T28_01	1818
C27_T14_02	195	C27_T28_02	1818
C27_T14_03	195	C27_T28_03	1818
C27_T7_01	186	C27_T21_01	1767
C27_T7_02	186	C27_T21_02	1767
C27_T7_03	186	C27_T21_03	1767
C27_T21_01	178	C27_T14_01	1692
C27_T21_02	178	C27_T14_02	1692
C27_T21_03	178	C27_T14_03	1692
C27_T0_01	175	C27_T7_01	1557
C27_T0_02	175	C27_T7_02	1557
C27_T0_03	175	C27_T7_03	1557
C27_T28_01	173	C16_T28_01	1471
C27_T28_02	173	C16_T28_02	1471
C27_T28_03	173	C16_T28_03	1471
C16_T7_01	139	C16_T21_01	1444
C16_T7_02	139	C16_T21_02	1444
C16_T7_03	139	C16_T21_03	1444
C4_T7_01	130	C16_T14_01	1389
C4_T7_02	130	C16_T14_02	1389
C4_T7_03	130	C16_T14_03	1389
C16_T28_01	129	C27_T0_01	1372
C16_T28_02	129	C27_T0_02	1372
C16_T28_03	129	C27_T0_03	1372
C16_T21_01	128	C16_T7_01	1294
C16_T21_02	128	C16_T7_02	1294
C16_T21_03	128	C16_T7_03	1294
C16_T0_01	126	C4_T7_01	1288
C16_T0_02	126	C4_T7_02	1288
C16_T0_03	126	C4_T7_03	1288
C4_T0_01	125	C4_T0_01	1267
C4_T0_02	125	C4_T0_02	1267
C4_T0_03	125	C4_T0_03	1267
C16_T14_01	120	C4_T14_01	1228
C16_T14_02	120	C4_T14_02	1228
C16_T14_03	120	C4_T14_03	1228
C4_T14_01	115	C16_T0_01	1146
C4_T14_02	115	C16_T0_02	1146
C4_T14_03	115	C16_T0_03	1146
C4_T21_01	105	C4_T28_01	1099
C4_T21_02	105	C4_T28_02	1099
C4_T21_03	105	C4_T28_03	1099
C4_T28_01	104	C4_T21_01	1003
C4_T28_02	104	C4_T21_02	1003
C4_T28_03	104	C4_T21_03	1003

## Sheet: Table S4
Table S4. Shannon-Wiener (H ') and Simpson (DSi) alpha diversity values of the C. obtusifolia metabolome, for both ESI modes.
Positive ionization mode			Negative ionization mode
Site	Shannon-Wiener (H ')	Simpson (DSi)	Shannon-Wiener (H ')	Simpson (DSi)
C27.4_T0_01	4.26312	0.971563	5.11763	0.989099
C27.4_T0_02	4.30436	0.966165	5.16024	0.988123
C27.4_T0_03	4.20803	0.964681	5.1677	0.987894
C27.4_T7_01	4.41732	0.963687	5.45358	0.987428
C27.4_T7_02	4.48503	0.962634	5.40655	0.987222
C27.4_T7_03	4.38233	0.960074	5.4636	0.987169
C27.4_T14_01	3.90118	0.956577	5.49257	0.987117
C27.4_T14_02	4.17143	0.955523	5.58998	0.986525
C27.4_T14_03	4.17346	0.954287	5.6063	0.98637
C27.4_T21_01	3.65887	0.951069	5.63869	0.98619
C27.4_T21_02	3.84284	0.950911	5.65081	0.985747
C27.4_T21_03	3.93006	0.950855	5.68682	0.985663
C27.4_T28_01	3.57146	0.949787	5.53936	0.985571
C27.4_T28_02	3.77352	0.944841	5.73762	0.985234
C27.4_T28_03	3.68614	0.943395	5.74115	0.985025
C16_T0_01	3.80744	0.94319	5.18668	0.984948
C16_T0_02	3.60289	0.943144	5.20873	0.984922
C16_T0_03	3.7243	0.940644	5.19128	0.984696
C16_T7_01	4.04363	0.940027	5.28677	0.984555
C16_T7_02	3.94402	0.93959	5.38418	0.984189
C16_T7_03	4.0128	0.93918	5.46408	0.98414
C16_T14_01	3.71037	0.936739	5.48555	0.984125
C16_T14_02	3.74511	0.936594	5.43589	0.983944
C16_T14_03	3.6346	0.934466	4.96882	0.98391
C16_T21_01	3.55039	0.934324	5.1923	0.983519
C16_T21_02	3.52473	0.932169	5.3193	0.983348
C16_T21_03	3.59891	0.932012	5.50934	0.982983
C16_T28_01	3.16912	0.930727	5.56258	0.982713
C16_T28_02	3.55245	0.928813	5.22338	0.982425
C16_T28_03	3.41186	0.928135	5.58653	0.981984
C4_T0_01	3.7296	0.927874	5.21964	0.981982
C4_T0_02	3.78064	0.927408	5.13205	0.980877
C4_T0_03	3.72411	0.927135	5.09897	0.98076
C4_T7_01	4.0084	0.924873	4.93187	0.980255
C4_T7_02	3.65325	0.924676	5.33331	0.979979
C4_T7_03	3.92259	0.92383	5.37569	0.979959
C4_T14_01	3.71955	0.921311	5.30466	0.97906
C4_T14_02	3.54104	0.914628	4.94869	0.978301
C4_T14_03	3.66687	0.914449	5.33059	0.978275
C4_T21_01	3.83886	0.910202	3.66773	0.97825
C4_T21_02	3.30322	0.909458	5.30191	0.978146
C4_T21_03	3.43378	0.907631	5.16203	0.974494
C4_T28_01	3.03838	0.89432	5.40227	0.9744
C4_T28_02	3.17472	0.880911	5.32614	0.972845
C4_T28_03	3.47829	0.875168	5.34436	0.916048

## Sheet: Table S5
Table S5. Correlation values obtained by means of PCA analysis belonging to ESI+ inonization mode, in order to estimate the information they share, represented as points in the space of the principal components, using their values (loadings) as coordinates.
ID_Sme (m/z)	PC1	PC2	PC3	PC4	PC5	PC6	PC7	PC8	PC9	PC10	PC11	PC12	PC13	PC14	PC15	PC16	PC17	PC18	PC19	PC20	PC21	PC22	PC23	PC24	PC25	PC26	PC27	PC28	PC29	PC30	PC31	PC32	PC33	PC34	PC35	PC36	PC37	PC38	PC39	PC40	PC41	PC42	PC43	PC44	PC45
0.46_87.0554	0.063082	-0.027802	-0.020913	-0.0047049	-0.030142	0.0045806	-0.010688	-0.0048327	-0.0017872	-0.0067263	0.0016004	0.0077596	-0.011871	0.024807	-0.039234	-0.0037521	0.024616	0.029057	-0.031529	0.046594	0.028216	-0.018371	-0.05254	-0.0015473	0.0076331	0.0026991	0.040997	-0.0065152	-0.021989	0.0099961	0.017216	-0.0051942	-0.013141	0.018377	-0.018785	0.041179	0.0034417	0.053929	-0.053787	-0.0053866	-0.015912	0.0073654	-0.058619	-0.032083	-0.41845
2.44_89.0384	0.0029264	0.054385	0.082433	-0.046043	0.15616	-0.066184	-0.037132	0.14765	0.080141	-0.017938	0.022988	0.042332	-0.036742	0.056495	-0.065688	-0.019481	0.051337	0.015532	0.022166	0.023785	-0.0011358	0.054496	0.043475	0.093118	-0.062481	0.038087	-0.0065722	0.035849	0.019174	-0.12451	-0.070946	-0.15859	-0.0023859	0.081653	-0.01687	-0.017614	-0.02223	-0.011407	-0.0069449	0.059023	0.010346	-0.053175	-0.052233	0.060204	0.044994
1.56_103.0541	0.016298	-0.0052946	0.0063209	-0.011876	0.028542	0.15414	0.00049473	0.058083	0.016678	0.046785	0.042398	0.077288	0.11884	-0.02306	-0.051289	0.17825	0.03974	-0.0058266	0.022385	0.0068674	-0.0070162	-0.013921	-0.0020861	0.075663	-0.07049	0.021478	-0.07884	0.01636	0.001697	-0.039879	0.011103	0.0064018	0.0071229	-0.015935	-0.013848	0.063483	0.07924	-0.020225	-0.028215	-0.10657	0.15468	0.046765	-0.045472	0.017993	-0.060992
0.43_104.1069	0.077155	-0.015546	-0.014484	-0.0041347	-0.0034647	-0.0032718	0.0013667	-0.003085	0.0091066	0.0053578	-0.0052412	-0.00065864	0.010573	0.060713	0.031822	0.014297	-0.034183	0.010323	0.014666	0.0052324	-0.015609	-0.034195	0.047632	0.019537	0.0035736	0.020055	0.014472	-0.02141	0.033363	0.041333	-0.053181	0.030225	-0.014618	-0.005741	0.02736	0.00087294	-0.011195	0.023596	0.061767	0.029527	-0.056061	0.042186	0.042887	-0.00077131	0.049931
8.41_105.0698	0.028426	-0.0025033	0.0053939	-0.0037328	0.0024147	0.045832	0.018166	-0.0047651	0.047252	0.038228	0.033844	0.088277	-0.11632	0.0056219	0.0075091	0.060344	0.0019974	0.0093116	0.036351	0.00069727	0.011589	0.0025037	-0.0033031	0.020818	-0.038883	0.014515	-0.015488	-0.0084491	0.0033019	0.018987	0.02072	0.017631	0.0090305	0.018434	0.0064996	-0.016599	0.019325	0.017129	0.029397	0.026156	0.015326	0.010989	0.01334	-0.025042	-0.020881
0.44_110.0717	0.060926	-0.027052	-0.057013	-0.0021643	-0.032792	-0.0042686	-0.01981	-0.011909	0.0014406	-0.020864	-0.0088127	0.011653	-0.010472	0.075925	-0.066119	-0.010895	0.065368	-0.0024894	0.093303	0.0067128	0.068919	-0.015724	-0.014339	0.089411	0.043898	-0.19033	0.011171	0.0066183	0.022669	0.037993	-0.043105	0.02532	0.059332	0.0082696	-0.012449	-0.0045425	0.061949	-0.066886	0.057603	-0.029125	0.018393	0.023639	-0.065446	0.031238	0.015243
3.22_117.0334	0.023716	-0.0033002	0.0044917	-0.0081378	0.016909	0.072002	0.026319	0.0059425	0.027906	0.10787	0.081751	0.16983	0.087429	-0.039616	-0.00049435	-0.060208	-0.0076883	0.0059737	0.04214	-0.012944	-0.0076515	0.014067	0.0077308	0.02918	-0.031117	0.0041631	-0.068742	0.00013233	0.0081762	0.0065761	0.038809	-0.0020222	0.025903	0.038487	0.012768	0.024031	-0.033203	-0.023741	-0.031996	-0.01787	0.00018314	-0.022503	0.025113	-0.017656	-0.080775
2.44_117.0335	0.10229	-0.022234	0.019921	-0.021993	-0.0048707	-0.026855	-0.0079359	0.016353	0.01654	-0.0086965	0.0033545	-0.00050457	0.0047988	0.0085172	-0.0017316	0.026066	-0.06147	0.11313	0.00089892	-0.063712	0.0095071	0.023772	-0.0064374	0.073059	-0.017132	-0.022352	0.0078868	0.002578	-0.0065061	-0.040005	-0.031557	-0.038976	0.030739	0.05586	-0.043328	-0.037652	-0.02193	0.0066852	0.0068868	-0.019335	0.013468	-0.0041285	-0.00060787	-0.019099	-0.004532
2.89_117.0336	0.027692	-0.0025053	0.0058589	1.5142e-05	-0.014808	0.046742	-0.03308	0.056995	0.068274	-0.059135	-0.062156	-0.079237	0.026299	-0.010952	0.00909	-0.049347	0.013527	-0.01725	0.0010894	-0.020268	0.0031248	0.00087163	-0.017362	-0.0082536	0.010207	-0.0016681	0.026983	0.0031342	0.036388	0.0056515	0.0041709	0.024766	0.062448	0.024399	0.06087	-0.010758	-0.041668	0.030318	-0.0068763	-0.017883	-0.0076769	0.0032388	0.011454	-0.0066056	0.022937
2.20_118.0651	-0.00053553	0.023651	0.061144	-0.026709	0.13443	0.04691	-0.13618	-0.14779	0.042745	-0.134	-0.033158	0.090756	0.065533	0.010122	0.022462	-0.029675	-0.016454	-0.015692	-0.0025409	-0.025991	0.032588	-0.14264	-0.15403	0.12464	0.035199	0.031802	0.059608	-0.010769	-0.056772	0.075071	0.03866	-0.012551	-0.10411	0.017129	0.0038576	0.017874	0.037671	-0.016662	0.03363	0.099417	0.020431	0.06278	0.027151	-0.031679	-0.12653
1.57_120.0809	0.10455	-0.00014444	-0.039824	0.0016091	0.025166	0.0070515	0.019667	-0.027414	0.0087322	-0.0067496	-0.0013895	-0.0010604	0.01222	-0.016903	-0.0023491	0.017244	-0.015586	-0.042458	0.030186	-0.033261	0.12682	0.01301	-0.0084774	0.081797	0.050664	-0.0001059	-0.013253	0.024831	-0.024939	-0.0033694	-0.043724	-0.082001	0.075038	-0.18028	0.038482	0.051737	-0.049428	0.057031	0.055533	-0.069903	-0.02995	0.076605	0.02729	-0.037815	-0.017796
3.47_120.0809	0.060955	0.10517	-0.18151	0.13991	0.15433	0.017915	0.08431	0.051433	-0.031007	-0.070658	0.05476	0.033215	0.0025153	-0.027188	0.04453	0.023424	-0.079668	-0.062059	0.0029683	-0.13877	0.18665	0.03256	-0.0083468	-0.024253	-0.067928	0.045147	-0.0047463	0.094753	-0.035392	-0.020577	0.083279	-0.022753	0.024092	-0.083571	0.05795	0.062262	0.017111	0.034834	-0.11786	0.045178	0.071383	0.022546	-0.018992	-0.060308	0.0475
3.04_131.0492	0.023769	-0.0020293	0.012109	-0.0024756	0.0053134	0.070025	-0.037281	0.060758	-0.013539	-0.082043	-0.055738	-0.12412	0.060421	-0.0083148	-0.04343	0.21588	0.05594	-0.029271	-0.0086598	-0.0032974	-0.0070067	-0.026966	-0.005908	0.020988	0.023217	0.0031632	0.052589	-0.05694	0.0076157	-0.065228	-0.054304	-0.013857	-0.10202	0.014753	0.012704	0.082004	-0.043797	-0.021398	0.0052831	-0.040736	-0.066597	-0.024477	0.031827	0.0041091	-0.35991
0.47_133.0613	0.069547	-0.051231	-0.038178	0.0034153	-0.062654	0.006172	-0.040796	0.0011115	-0.021179	-0.02513	-0.00057667	0.024936	-0.0077192	0.053872	-0.089545	-0.017426	0.053834	0.0896	0.069448	0.071	0.08625	-0.051226	-0.029034	0.048983	0.0058595	0.022879	0.065533	-0.00072977	-0.018719	0.04983	-0.018015	0.017877	0.027734	-0.029683	0.020352	0.0054769	0.10997	0.01392	0.0069843	-0.0015392	-0.041112	0.015557	0.059725	-0.0627	-0.096725
2.89_135.0442	0.00953	-0.021261	-0.036281	0.036862	-0.15463	-0.04942	-0.12533	0.1161	-0.012274	-0.0080541	0.033104	0.1016	0.11741	-0.014272	-5.8059e-05	-0.079683	0.00039909	-0.043827	-0.048859	-0.058123	-0.014968	-0.018518	-0.0249	0.0071096	0.059457	0.0071845	0.018358	-0.0068126	0.15011	0.060275	-0.038988	-0.070586	0.18947	-0.034451	-0.015227	0.14683	0.17043	-0.083306	-0.001577	0.20086	-0.057325	0.059439	-0.12364	-0.03866	-0.0070744
2.44_135.0442	0.1121	-0.023912	0.020572	-0.025612	-0.0060723	-0.029079	-0.007912	0.017415	0.017353	-0.0081795	0.0039386	-0.00025443	0.00662	0.021254	-0.0029993	0.026247	-0.066741	0.12125	0.0027472	-0.064345	0.0074517	0.018374	-0.011272	0.078069	-0.016009	0.012512	0.0053817	-0.0020533	-0.008436	-0.053488	-0.033425	-0.063783	0.027813	0.061834	-0.029879	-0.036814	-0.01808	0.019624	0.010037	-0.039851	-0.0083256	-0.0032595	-0.020885	-0.014324	0.325
0.60_136.0620	0.041639	0.016218	-0.063227	-0.15369	-0.039476	-0.050577	0.081724	-0.036111	-0.032093	-0.040267	-0.060181	-0.0093434	0.022657	-0.0036369	0.028306	-0.080584	0.046624	-0.0204	0.062738	-0.044912	-0.093887	-0.033312	-0.004357	0.13107	0.093274	-0.029902	-0.022832	0.018756	-0.10088	0.14948	-0.15506	-0.070711	0.034101	-0.098939	0.046199	0.017239	0.019277	0.1221	-0.060374	0.10714	0.11293	-0.045433	0.078321	0.08401	-0.034621
0.45_138.0553	0.10402	-0.034841	-0.0094294	-0.012664	0.00085743	-0.010317	-0.0024899	-0.0093974	0.012583	-0.00073658	-0.0096295	-0.0084266	0.0052754	0.070138	-0.0043693	0.0045005	-0.031319	-0.016212	0.076024	-0.015763	0.084008	-0.030854	0.063979	-0.035592	0.041462	0.050329	-0.060143	-0.082896	0.039213	0.026992	-0.051123	0.073172	0.047588	-0.053616	-0.030379	-0.023435	-0.053761	-0.012596	0.036274	0.016182	-0.024818	0.072565	0.0089445	-0.03428	0.099329
0.39_139.9147	0.071376	0.071228	0.017712	-0.01932	0.028641	-0.042008	0.0042211	0.052886	-0.021084	0.025477	-0.037462	0.021066	0.00052737	-0.080531	0.12153	0.046385	-0.050224	-0.047108	-0.093366	0.017434	0.013363	0.23088	-0.082014	-0.10626	0.07245	0.0027528	-0.0068175	0.055985	0.037901	0.024867	-0.030335	-0.056638	-0.096106	0.046318	-0.05158	-0.053954	-0.010789	0.03104	-0.073371	0.040068	-0.087343	0.0027931	0.040461	-0.019219	0.025317
2.20_144.0809	-0.0010388	0.024	0.061735	-0.02704	0.136	0.046819	-0.13824	-0.14951	0.04323	-0.13572	-0.034154	0.090718	0.066677	0.010627	0.021288	-0.031381	-0.017576	-0.012644	-0.005752	-0.022119	0.034593	-0.12949	-0.14396	0.11407	0.022163	0.033361	0.047014	-0.010028	-0.046973	0.047887	0.047108	-0.027379	-0.1111	0.018711	-0.0023556	-0.00095037	0.044295	-0.01734	0.034585	0.10727	0.011895	0.045677	0.048732	-0.040355	0.10444
2.44_145.0286	0.11429	-0.02445	0.021781	-0.026851	-0.0081746	-0.028721	-0.0078753	0.01671	0.016928	-0.0096278	0.0032252	-0.0005005	0.0055408	0.021672	-0.010487	0.023929	-0.060089	0.13771	-0.0082482	-0.082197	0.0047142	0.01134	0.0045261	0.09677	-0.012254	-0.020732	0.008624	0.010243	-0.010494	-0.033088	-0.042793	-0.074103	0.040042	0.054277	-0.033225	-0.055069	-0.0094119	0.018439	0.011	-0.027612	0.0032805	0.0051654	0.007635	-0.031882	-0.055626
2.88_145.0286	-0.012813	-0.0059315	-0.039907	0.027862	-0.080426	-0.14717	0.15834	0.098668	0.0082111	-0.091313	0.055719	-0.00033618	-0.0070685	0.0059928	0.0047808	0.018633	0.019947	-0.040437	0.025708	-0.050382	-0.13442	-0.11405	-0.08449	0.040791	0.054291	0.024829	-0.057929	-0.029774	0.27977	0.10372	0.031887	-0.18186	0.074251	0.09476	-0.05899	0.24193	0.1244	-0.13927	0.069325	-0.055928	0.13475	-0.011018	0.048017	-0.10061	0.045304
3.57_145.0287	0.007946	0.055366	0.085241	-0.040697	0.15532	-0.14509	-0.019251	0.10562	-0.021268	-0.0016095	0.052949	0.038598	0.049521	0.022806	-0.057902	-0.02884	0.056142	-0.014824	0.0069464	-0.011071	-0.00903	-0.13238	-0.083324	-0.13528	-0.091818	-0.044725	-0.030742	0.0049715	-0.064609	0.023463	-0.063586	-0.13085	0.045333	0.034485	0.078157	-0.014781	-0.0018696	0.080238	0.10026	-0.075964	0.10808	0.063188	-0.008803	0.02157	-0.028293
3.21_145.0287	0.10889	-0.0019728	0.010549	-0.01488	0.08962	0.01779	0.046709	-0.013081	0.039259	0.013632	-0.0097558	-0.043266	0.036137	-0.017093	0.030581	0.0064812	-0.052011	0.048884	-0.010609	-0.11274	0.021677	0.017648	0.036485	-0.052298	-0.10139	0.10354	0.028073	-0.011203	-0.00062434	0.020911	-0.09427	-0.080396	0.041184	-0.0019112	-0.0041806	0.027635	0.070144	-0.077468	0.02621	-0.028902	-0.084626	0.027682	0.037531	0.039328	-0.1051
2.20_146.0603	0.10568	-0.0057519	0.042612	-0.0074279	-0.022559	0.0024886	-0.017709	-0.026126	-0.015583	-0.010339	-0.0073696	0.014769	-0.0078593	-0.053081	-0.033581	-0.020742	0.083051	-0.058893	0.043187	-0.069556	0.10155	0.082305	-0.097423	0.073655	0.065771	-0.096795	-0.0003706	0.071215	-0.079765	0.033681	-0.047882	0.0021655	0.0093385	-0.007372	-0.022089	-0.040807	-0.021846	-0.039983	0.019952	0.0036011	-0.027641	0.042631	0.076639	-0.049887	-0.11525
0.45_148.0606	0.069221	-0.033512	-0.022314	-0.013784	-0.0051953	-0.041053	-0.010013	-0.016964	-0.046764	-0.002503	0.012911	-0.00045139	0.041285	0.052354	-0.043547	-0.0066421	-0.038592	0.076414	0.019076	0.038307	0.026943	-0.037716	-0.026807	-0.022407	0.089499	0.016342	0.0068468	0.010783	0.0021197	-0.017412	0.033022	0.065893	0.02417	-0.045458	-0.023112	0.013828	0.038973	-0.01077	-0.033133	-0.010115	-0.020081	0.013145	0.028717	-0.075438	-0.1316
3.21_149.0597	0.028154	-0.00098933	0.0092825	-0.0033659	0.0085511	0.015824	0.0039797	0.0096406	-0.015367	0.053522	0.039396	0.066893	0.16831	-0.057765	0.00021888	-0.10024	-0.001515	-0.015369	0.020484	-0.026272	-0.014938	0.012398	0.018903	-0.013536	0.029174	-0.0094291	-0.010701	-0.012154	0.0054998	-0.017508	-0.010374	-0.010149	0.0022432	0.016931	0.0069736	0.013522	-0.01822	-0.005567	0.010796	-0.018397	-0.0075827	0.032149	0.0051593	-0.0090852	-0.01744
0.44_156.0774	0.058764	-0.02207	-0.055825	-0.0052876	-0.033305	0.0035008	-0.018465	-0.018636	0.00037798	-0.01507	-0.0077972	0.0088338	-0.014064	0.086168	-0.076123	-0.018662	0.072579	0.037891	0.031958	-0.037715	0.043771	-0.058035	0.014955	0.070574	0.050132	-0.10911	0.022254	0.00084632	0.034593	0.049945	-0.03152	-0.044842	0.020159	0.028602	0.031662	-0.049151	0.096498	-0.049703	0.030576	-0.031489	0.024227	0.010442	-0.00080368	0.1209	0.16311
3.05_159.0443	0.014363	-0.0043514	0.016072	-0.010068	0.034892	0.15576	-0.02051	0.048026	-0.075811	-0.07719	-0.044345	-0.065311	-0.18015	0.037466	0.0051352	0.080644	-0.0062467	0.011868	0.0044106	-0.0056104	0.018249	-0.0070486	-0.028919	0.092986	-0.06829	0.040614	-0.080757	-0.03302	0.052777	-0.060133	-0.0091479	-0.026313	-0.071371	0.017016	0.032361	0.10172	0.036782	-0.017972	0.028061	-0.046998	0.035781	0.027756	0.071449	-0.0038602	-0.093506
3.54_163.0393	0.013113	0.030826	0.064208	-0.029723	0.092886	-0.014031	-0.19876	-0.018684	0.073396	0.022648	-0.044646	0.0020122	0.16924	-0.0088854	-0.065676	0.10006	0.051546	-0.018573	-0.021113	0.0042429	0.0079506	0.012724	0.032757	-0.021003	0.029177	-0.027196	0.0043075	-0.067471	0.029949	-0.084296	-0.14934	-0.062724	-0.061675	-0.051988	-0.0032539	-0.030885	0.038571	-0.051872	-0.052885	-0.0096864	-0.0053614	-0.10572	-0.022439	0.024672	0.016098
2.90_163.0393	0.10703	-0.032086	0.02881	-0.034156	-0.035549	-0.041605	-0.013535	0.027474	0.0048306	-0.0093127	-0.0013469	-0.0026088	0.0069883	0.025618	0.0787	0.039648	-0.029361	-0.12739	0.12081	-0.011705	0.14128	0.22385	-0.31623	-0.2444	0.12396	0.17468	-0.034096	-0.050285	0.16659	0.014215	0.094798	-0.17763	-0.015248	0.13974	-0.051061	0.015292	0.22369	0.050147	-0.019887	0.12489	0.039748	-0.093671	-0.071931	-0.068035	-0.098261
2.44_163.0394	0.14361	-0.027498	0.023806	-0.033034	-0.0088313	-0.033942	-0.0099582	0.023395	0.022377	-0.0090444	0.0013106	0.00044442	0.009103	0.023882	0.0071288	0.034954	-0.083466	0.14807	-0.012505	-0.10131	0.010893	0.035332	-0.010073	0.10221	-0.023739	-0.0062272	0.015004	0.0010169	-0.012089	-0.051361	-0.041685	-0.080361	0.037269	0.073667	-0.051911	-0.045282	-0.018929	0.024093	0.011972	-0.026537	-0.0029328	-0.011648	0.0078541	-0.030464	0.0048918
1.94_163.0394	0.020912	0.031484	0.0605	-0.023946	0.073918	-0.085372	-0.17081	-0.0703	0.096305	0.03486	-0.032876	0.042454	-0.023039	0.015324	-0.022441	0.02067	0.018625	0.0015284	-0.013749	0.011577	0.037284	0.048665	0.039248	-0.045596	0.023161	-0.01098	-0.05707	-0.0073897	0.072052	0.0063558	-0.071795	-0.12877	0.0094466	0.016624	0.016158	-0.11051	-0.031296	0.0030579	0.021855	0.053441	0.027488	-0.067725	-0.035609	0.013219	-0.053605
2.19_170.0601	0.019356	-0.00023056	0.023924	-0.0085824	0.05011	0.058547	-0.0030076	0.0013145	-0.20566	0.00048066	0.028053	-0.00024116	0.098136	-0.042323	-0.0002973	-0.065044	-0.020469	-0.014424	0.011252	-0.031684	-0.034819	0.014061	0.023487	0.036309	0.042316	0.018861	-0.0098407	-0.027351	0.014326	0.024353	0.070286	-0.076969	-0.027514	0.022009	0.029407	-0.030048	-0.037596	-0.0027962	-0.043693	0.16319	-0.013704	0.12773	-0.016665	0.0099393	0.080667
0.40_175.1187	0.046469	-0.022816	-0.12441	-0.030923	0.017608	-0.01832	-0.025348	-0.024776	0.0086968	-0.028219	-0.011605	0.02533	-0.026742	0.017455	-0.0053988	0.0034618	0.12337	-0.049743	0.076883	0.072562	0.029657	-0.037615	0.035566	0.096841	0.095757	-0.13712	0.049412	0.042236	0.016394	0.098219	0.015731	-0.097234	0.02444	0.075073	0.099009	-0.13879	0.002151	-0.10803	0.10717	-0.070373	0.038527	0.09577	-0.075572	-0.034796	-0.059248
2.90_177.0548	0.013364	-0.014346	-0.027556	0.0077015	-0.0088539	-0.0051973	0.14137	-0.20909	0.13723	0.0034004	-0.03422	-0.039355	-0.051273	-0.044269	0.059978	0.074045	-0.01995	-0.013196	0.10735	-0.022339	-0.11876	-0.052846	-0.043762	0.173	-0.10509	0.080835	-0.071406	-0.035426	0.076821	0.19495	-0.088738	-0.1658	0.12703	-0.10985	-0.046258	-0.020933	-0.11934	-0.13408	-0.12713	-0.079443	-0.1532	0.065148	0.13188	0.053338	0.064047
2.62_177.0550	0.020892	-0.0026753	0.011388	-0.006132	0.016958	0.0897	-0.02999	0.069228	-0.028303	-0.019868	-0.012938	-0.051557	0.24118	-0.049368	-0.048573	0.094196	0.043413	-0.036225	-0.003654	-0.012463	-0.035244	-0.034308	0.020311	-0.047662	0.047448	-0.02686	0.013889	0.038648	0.013351	-0.094527	-0.10123	0.058433	0.026143	-0.033108	0.010136	-0.0085035	0.0091242	-0.022277	-0.040022	-0.030746	-0.0014264	0.0023269	-0.048555	0.014441	-0.0059984
3.57_177.0550	0.059567	0.12721	-0.14581	0.1079	0.16911	-0.032873	-0.034874	0.042518	-0.039949	0.10078	-0.0055003	-0.070296	0.020221	-0.048843	0.051565	0.0052165	-0.081517	-0.084618	0.033192	-0.004495	0.079911	-0.055353	-0.082758	-0.11055	-0.048481	-0.0032243	-0.0068179	-0.07992	-0.069538	0.057777	0.033918	-0.015753	0.034322	0.026698	0.02721	0.061504	0.031609	0.0027672	0.055086	-0.0072331	0.13627	0.013426	-0.024292	0.0095493	0.012008
3.22_177.0550	0.11753	-0.0053713	0.0056161	-0.013665	0.071211	0.0048613	0.028119	-0.010109	0.04076	0.011097	0.076206	-0.068053	0.030156	0.0065469	0.046913	0.0027246	-0.056031	0.061471	-0.018337	-0.13168	0.048176	0.036886	0.017679	-0.034683	-0.12157	0.1171	0.05027	-0.042873	0.026258	0.0030506	-0.1219	-0.060435	0.064297	-0.03127	-0.01476	0.0035471	-0.032837	-0.02205	0.042804	-0.078904	-0.028337	0.050074	0.065067	0.052833	0.046189
2.89_179.0341	0.02672	-0.0028002	0.0051739	-1.063e-05	-0.016392	0.054057	-0.037423	0.064999	0.077618	-0.06699	-0.07105	-0.090651	0.03072	-0.0095529	0.0093397	-0.056756	0.014472	-0.018005	-0.00068904	-0.020429	0.0031425	0.00012268	-0.021732	-0.0077221	0.012207	-0.0028596	0.038711	0.0084974	0.055476	0.017618	0.0082885	0.037004	0.090895	0.048734	0.097331	-0.014646	-0.054743	0.046786	-0.015254	-0.019535	-0.0084187	0.003264	0.017964	-0.0063749	-0.091937
0.37_182.9628	0.1003	-0.0089273	0.024818	-0.010044	0.0099409	-0.044543	-0.01016	0.0033375	-0.058139	-0.0019173	0.0053495	0.005988	0.051424	0.083975	0.11453	0.0411	-0.087868	-0.1141	0.056119	0.15827	-0.14268	-0.018545	-0.094242	-0.024057	-0.21785	-0.098251	0.0028558	-0.13553	-0.00056447	0.037899	0.053062	0.045616	0.0048407	-0.026875	0.013788	0.0091122	-0.025353	0.032028	0.0064895	-0.098116	-0.11918	0.12283	0.016458	-0.13158	-0.018176
2.19_188.0710	0.115	-0.0063918	0.046468	-0.010864	-0.022245	0.0010521	-0.018493	-0.027498	-0.017674	-0.011261	-0.0073735	0.013806	-0.0083126	-0.052295	-0.039833	-0.025663	0.094733	-0.062489	0.058107	-0.068958	0.1128	0.081695	-0.083283	0.090608	0.061775	-0.15316	-0.0066374	0.073368	-0.072985	0.018506	-0.036929	-0.0085746	0.0081228	0.0076335	-0.036995	-0.063681	-0.017961	-0.042764	0.016328	-0.017227	-0.039568	0.046021	0.069853	-0.049961	0.051423
3.45_188.0711	0.017982	0.028414	0.028437	-0.015784	0.058529	-0.11516	0.15018	0.18776	0.034164	-0.011171	0.088552	0.041205	0.077875	-0.0057838	-0.035856	-0.096349	0.045712	-0.012116	0.045265	-0.019155	-0.054261	-0.036786	-0.017897	-0.011464	0.010265	-0.055227	-0.023786	-0.0039813	0.032157	-0.082722	0.040239	-0.089203	-0.064064	-0.10793	0.13107	-0.016877	-0.10687	0.03141	0.084885	0.09227	-0.019526	0.17045	-0.12748	0.10326	-0.016354
0.40_190.0979	0.042931	-0.11258	-0.084536	-0.0058853	0.032498	-0.082892	-0.031189	-0.025824	-0.017899	-0.011494	-0.011016	-0.020032	-0.037634	0.052591	0.068667	-0.036166	-0.0068314	-0.067294	0.036755	-0.057897	0.0054431	0.0052182	-0.029808	0.019309	0.066994	0.027298	0.030074	-0.032484	-0.016084	-0.12286	0.080912	0.007066	0.073723	-0.0051315	0.0043201	-0.038573	0.043008	-0.025897	0.037862	-0.071297	-0.041837	-0.083452	0.057658	0.00018577	0.012234
0.42_194.0453	0.064014	-0.035099	-0.023987	-0.0070331	-0.02847	0.019676	-0.0045535	-0.087352	-0.033464	0.029211	0.024831	0.036879	-0.010322	0.075119	-0.007458	0.010188	0.088676	0.025827	-0.046147	-0.03761	0.010262	-0.013646	-0.041331	0.0089203	0.037602	0.062942	0.048966	0.084548	-0.018925	-0.069991	0.034321	-0.065619	0.038401	-0.030344	0.022874	0.081472	-0.0066043	0.092241	-0.026664	0.059068	-0.074021	-0.080223	-0.058933	0.00081977	0.005724
6.31_197.1728	0.0014141	-0.019177	-0.037143	0.0098628	-0.087079	0.027997	0.012668	0.037265	-0.02928	0.22305	-0.30581	0.13437	-0.029979	-0.050208	0.0028534	-0.18733	-0.040504	-0.00678	0.043123	-0.064928	-0.049102	-0.051157	0.021772	0.018704	-0.18056	0.065968	0.061306	0.18635	0.07192	0.029665	-0.079741	-0.056052	-0.18134	-0.095552	-0.024928	0.09449	0.055643	0.1223	0.016526	0.043788	-0.041384	-0.086476	0.0011273	0.084143	-0.032791
0.39_198.1126	0.066605	-0.030942	-0.058238	0.025791	-0.025918	0.039695	0.013111	-0.073352	-0.068558	0.01519	0.036861	0.034465	-0.032134	-0.053088	-0.11041	-0.028806	0.10116	-0.091798	-0.09653	0.027919	-0.018043	0.012348	-0.047478	0.041538	-0.098045	-0.040989	0.056758	0.045614	0.039798	-0.10044	0.014777	-0.065089	0.069708	-0.0079189	-0.022986	-0.069936	0.013362	-0.015768	0.055261	0.0073784	-0.0096559	-0.0044682	-0.054241	0.034315	-0.044953
0.49_203.1496	0.030041	-0.054351	-0.10359	0.18022	0.071725	-0.057296	-0.038604	-0.021405	-0.06456	0.03226	-0.0032217	-0.007014	0.030986	-0.02888	0.032922	0.0072868	-0.0031124	-0.034316	-0.022451	-0.018009	-0.04259	-0.011833	-0.018494	0.032925	0.043484	-0.063591	0.036094	0.10198	0.011427	-0.01913	-0.14292	-0.011422	0.026373	-0.069105	0.00051261	-0.0077033	-0.069437	-0.018136	0.029185	-0.066375	0.018036	0.037374	-0.032924	0.088581	0.005067
2.20_205.0976	0.0091756	0.035367	0.080253	-0.034578	0.13221	-0.036611	-0.19135	-0.078439	-0.087501	0.039107	-0.012629	0.042315	0.059012	-0.0023084	-0.026421	-0.038551	2.4308e-05	-0.015866	-0.01028	-0.025818	-0.0087671	-0.029315	0.013655	-0.020241	0.013795	-0.0033393	-0.020799	0.035011	0.036749	0.030787	0.010881	0.043657	0.027399	-0.015522	0.014071	0.080299	-0.027986	-0.079782	0.01999	0.062651	0.0782	0.074709	0.058626	-0.032593	0.066054
8.91_205.1591	0.024036	-0.004853	0.00099268	-0.0041999	-0.009092	0.10267	-0.012552	0.053548	0.11918	-0.016784	-0.028715	0.010637	-0.091985	0.015698	0.0099342	0.011168	0.0089106	0.0056181	0.024005	-0.0058692	0.012471	0.0002328	-0.028417	0.034879	-0.048204	0.0092477	-0.012745	-0.011289	0.012775	-0.00056948	0.018105	0.034423	0.022254	0.0080646	0.017436	-0.014815	0.016972	0.01447	0.043377	0.011026	0.01289	0.017348	0.013296	-0.0057395	0.053138
3.46_206.0817	0.038217	-0.043222	-0.10559	0.21701	0.22965	-0.05888	0.08684	0.10293	0.054564	-0.034082	0.061341	0.048001	0.017667	0.013912	-0.025813	0.08026	0.045001	-0.037634	-0.0010953	-0.071486	0.011242	-0.044726	0.015453	0.013015	0.013141	0.15412	-0.063363	0.066779	0.0093996	-0.022754	0.031324	-0.042395	-0.010332	-0.1592	0.12424	-0.019952	0.0035753	0.073013	-0.091507	-0.036623	0.032746	0.0042799	-0.11148	-0.021904	0.046124
0.39_208.9733	0.097751	-0.021318	-0.038707	-0.0015729	-0.022332	-0.011296	-0.027885	-0.001621	-0.022917	-0.0071013	-0.016003	-0.002154	0.0069231	-0.0093264	-0.084403	-0.025383	0.098116	0.1857	0.076395	0.06005	-0.031273	0.082711	-0.0047913	0.00090836	0.042633	0.021625	-0.093769	0.070448	0.013982	0.057896	-0.051845	0.026636	-0.11717	0.061259	-0.027361	0.015233	-0.0075337	0.045985	-0.10809	-0.036717	0.028732	-0.025639	-0.002462	0.0046445	-0.021099
0.44_211.0720	0.078536	-0.039172	-0.030806	-0.0085446	-0.032776	0.035728	0.0079816	-0.045596	0.0030928	-0.00014722	0.0070797	-0.004467	-0.0034484	0.12848	-0.031651	-0.025928	0.1139	0.056714	-0.066266	0.019932	-0.0024299	-0.059089	-0.10371	-0.059742	0.051412	0.023027	0.015716	-0.0089413	-0.066352	-0.012866	0.10942	0.017844	0.017715	-0.025031	-0.075305	0.073071	-0.025415	0.10074	-0.072982	0.049077	-0.030187	0.010158	-0.012222	0.057629	0.03837
0.80_215.1107	0.061003	-0.15475	0.0067392	0.045233	0.049485	0.031089	0.036786	-0.031361	0.021955	0.037734	-0.1146	0.0027253	0.034877	0.11074	-0.03256	0.0040408	-0.0463	-0.2143	-0.022604	-0.056989	0.091896	-0.068223	0.1026	0.050584	-0.008465	-0.017302	-0.051876	0.057285	-0.068504	0.045036	0.096305	-0.064292	-0.037162	-0.050542	0.026083	-0.045849	-0.0057771	-0.0065072	-0.10288	0.049869	-0.11939	-0.071737	0.025227	-0.13464	0.12089
0.39_215.1393	0.050877	-0.12306	-0.001363	0.072119	0.019814	-0.0032671	0.0072325	-0.03777	-0.036626	0.039476	0.032534	0.036123	-0.043353	-0.085934	-0.040392	0.01056	-0.0093277	-0.097323	-0.029884	0.010125	0.032483	0.012813	-0.012354	-0.023482	-0.095194	0.0308	0.0052924	-0.017695	0.098879	-0.16285	0.079375	0.0050897	0.11359	-0.0053458	-0.073509	-0.090584	-0.055237	-0.021695	0.062568	0.093161	-0.038452	-0.0047239	0.082535	-0.045916	0.032827
0.39_216.1229	0.054839	0.044245	-0.062273	0.17887	-0.037786	0.091194	0.01273	-0.070603	-0.048124	0.025303	0.0078265	-0.00051174	-0.003286	0.04893	-0.11027	-0.054441	0.079044	-0.075616	-0.10154	0.04642	0.0014241	0.003182	-0.066019	0.076578	-0.10745	-0.10656	0.067785	-0.027962	0.08006	-0.17699	-0.005192	-0.068924	0.14012	-0.00022996	-0.036026	-0.015623	0.0030583	-0.06135	0.065523	-0.021741	0.023813	-0.049495	0.0025808	0.0032062	-0.0033061
4.93_217.1051	0.024088	-0.0034448	0.0034977	-5.3775e-05	-0.019819	0.070038	-0.046806	0.082654	0.098027	-0.084178	-0.091138	-0.11562	0.040699	-0.0060165	0.0099418	-0.073731	0.017225	-0.019929	-0.0049414	-0.014422	0.010802	-0.0023972	-0.042245	0.0013923	0.024211	-0.0023181	0.13105	0.058855	0.2342	0.14697	0.049678	0.1465	0.3446	0.29483	0.43967	-0.051188	-0.16356	0.20998	-0.10197	-0.021285	-0.012475	-0.0018563	0.082177	-0.024584	0.0034806
3.76_226.1091	-0.0035576	-0.035485	-0.066036	0.06132	-0.2048	-0.049408	-0.10165	0.022222	0.1159	-0.2415	0.053664	0.10595	-0.049996	0.03241	0.050426	0.039764	-0.027022	-0.066722	0.0094492	-0.091694	-0.23509	-0.0079018	0.026374	-0.10223	0.03423	-0.012888	-0.31989	-0.038883	-0.35403	-0.014708	-0.0086962	-0.087955	0.17099	0.083299	0.11244	0.084237	0.030643	-0.15595	-0.062985	0.11543	0.042716	-0.039059	0.070229	0.12547	-0.025537
3.04_229.0686	0.0092527	-0.013146	-0.010241	0.013518	-0.057667	0.058038	-0.050015	0.088711	-0.11314	-0.050852	-0.25989	0.14289	-0.16722	0.025433	-0.035845	0.13816	-0.0056415	-0.014066	-0.02077	-0.041844	-0.027893	-0.0514	0.0079239	-0.0084691	-0.048852	0.025125	-0.062455	0.097677	0.042741	0.005674	-0.057938	-0.00096009	-0.097915	-0.071324	0.0099799	-0.032547	0.012314	-0.047183	0.0083782	-0.10061	-0.03424	0.057422	0.083808	-0.075149	0.062592
1.40_229.1261	0.027921	-0.0024288	0.0060286	2.1239e-05	-0.014419	0.044965	-0.032041	0.054949	0.065981	-0.057211	-0.059643	-0.076429	0.025085	-0.011334	0.0089436	-0.047393	0.012921	-0.017592	0.0019007	-0.022208	-0.0018026	0.00056144	-0.011816	-0.015815	0.010669	-0.0028396	0.0020595	-0.00015734	-0.011829	-0.01969	0.0038145	-0.0055317	0.004287	-0.039644	-0.032552	-0.0099384	-0.02041	-0.0085935	0.024439	-0.012702	-0.0050833	0.005883	0.0010597	-0.0039318	0.025546
0.77_229.1552	0.092215	-0.0074236	0.034322	-0.015484	0.039813	0.00433	0.0064549	-0.010952	-0.01129	-0.050022	0.11405	0.019329	-0.0044107	-0.01406	-0.01981	-0.0057178	-0.015977	0.071502	0.07243	0.017046	0.12538	-0.02217	0.076958	-0.0047735	0.006464	0.02293	-0.017078	-0.018283	0.060933	-0.0011773	0.0033609	0.058069	0.012683	-0.044873	-0.012666	-0.026886	-0.085122	0.034023	0.022203	0.023054	-0.018687	0.0080258	-0.028475	0.02531	-0.074137
0.44_230.1027	0.085366	-0.030353	-0.019989	-0.030619	0.017352	-0.014499	0.030772	-0.033202	-0.010061	0.037618	0.014933	0.012947	-0.0072183	0.069232	-0.033991	0.015001	-0.029278	-0.0047933	0.011528	-0.14919	0.031884	0.0019035	0.032311	-0.093056	0.013892	0.036257	-0.018803	-0.10606	0.026773	0.072169	-0.056276	0.099011	-0.018787	0.023586	-0.0033399	-0.01572	-0.089764	0.037301	0.036145	0.014129	0.097248	-0.035053	0.026403	0.093465	0.03069
0.82_231.0845	0.070103	0.0039783	-0.0088526	-0.023872	0.0081312	-0.011948	0.0038569	-0.029464	-4.7523e-05	-0.06689	0.04694	-0.012503	-0.008302	0.084602	-0.015029	-0.071046	0.049242	-0.0056601	-0.075107	0.03782	-0.0017009	0.059135	-0.013233	0.036152	0.031744	0.056075	0.061965	0.054097	-0.055185	-0.0067671	-0.13047	-0.12651	-0.055152	-0.039547	0.088336	-0.026286	-0.093811	0.087154	-0.0053199	-0.037423	0.01923	0.027783	0.03696	-0.069457	-0.054209
2.64_231.1709	0.027726	3.7132e-05	0.015615	-0.0021769	0.015766	0.018512	-0.0065456	0.0047789	-0.075115	-0.026325	0.0061958	-0.043116	0.028796	-0.015786	-0.044145	0.25475	0.046374	-0.027618	0.0019486	0.0080454	-0.013689	-0.03385	0.024121	-0.027477	0.023343	0.0060859	0.019807	0.045136	-8.9708e-05	-0.0098663	-0.023047	0.038327	0.014567	-0.012793	0.0018816	-0.056813	-0.015346	0.015687	-0.036239	0.065158	-0.029193	-0.026791	-0.019168	-0.021401	0.046449
0.39_233.1480	0.066712	-0.021418	-0.041331	0.02703	-0.00020867	0.0022295	0.011925	-0.047789	-0.041472	0.015092	0.045385	0.040655	-0.050326	-0.081172	-0.11462	-0.024686	0.11498	-0.071888	-0.12013	0.023554	0.034449	0.061592	-0.049699	-0.080369	-0.06196	0.064254	-0.010813	-0.067538	0.038098	0.037545	-0.012831	0.00029573	0.021023	-0.013441	-0.027628	-0.090032	-0.021851	-0.033583	-0.00574	0.039129	-0.041658	0.10417	0.063787	0.12664	0.054409
0.66_238.0715	0.043008	-0.1015	0.11604	-0.11191	-0.072666	0.0087567	0.042251	-0.016352	-0.10063	0.065022	-0.077751	-0.0019213	0.071172	0.02008	-0.01034	0.014966	-0.011023	-0.071321	-0.002319	-0.019701	-0.10248	0.11521	-0.049352	-0.065563	0.011892	0.045552	-0.043601	0.041663	-0.026157	-0.023338	-0.036864	0.057931	0.066245	-0.06516	0.065024	-0.065825	0.064943	-0.036323	-0.0046163	0.11507	0.008886	0.044268	0.0050098	0.0055298	-0.0014141
0.40_238.1189	0.025966	-0.050645	-0.096109	0.15263	0.047048	-0.030372	-0.011772	-0.045085	-0.020562	0.05775	0.025483	0.042985	-0.055329	-0.010592	0.038944	0.035678	-0.0089579	-0.0067752	-0.021234	-0.027338	0.020242	-0.029729	-0.055467	0.053989	0.10071	0.012715	0.017327	0.080637	-0.0041429	-0.12394	0.039584	-0.019709	0.035956	-0.015798	0.048362	0.010014	-0.059297	-0.05416	0.079234	0.022562	0.012588	0.02296	0.0088992	0.082742	-0.030905
1.02_241.1550	0.027607	4.4371e-05	0.015685	-0.0022291	0.01612	0.018899	-0.0065584	0.0048562	-0.076384	-0.026682	0.0063801	-0.043957	0.029515	-0.015579	-0.04518	0.25934	0.046635	-0.027731	0.0010178	0.010134	-0.01301	-0.035232	0.027657	-0.037059	0.016865	0.0058854	0.018981	0.060006	-0.00093673	-0.0159	-0.039954	0.050969	0.045764	-0.037513	0.0011731	-0.066011	0.031777	0.029988	-0.057052	0.021029	0.020544	-0.034841	-0.028424	-0.025403	0.08482
8.27_241.1782	0.021643	-0.0044485	-0.011144	-0.0045017	-0.02137	-0.040157	0.060407	-0.076219	0.033549	0.2118	-0.079471	-0.2066	-0.020058	-0.062073	0.014049	0.0034982	0.018897	-0.041868	0.081815	-0.043352	-0.10572	-0.032994	0.0026592	0.092294	0.028749	0.033612	-0.0098469	-0.0080129	-0.003669	0.0070551	0.035149	-0.060863	0.065252	-0.010734	0.0023517	-0.053422	0.069695	-0.0070759	0.044614	0.025208	-0.017071	-0.023194	0.025307	-0.018302	-0.012557
3.04_245.0423	0.023698	-0.0049624	0.00077973	-0.0041989	-0.0097134	0.10491	-0.014411	0.056858	0.12223	-0.020162	-0.033429	0.0051157	-0.088195	0.015962	0.01021	0.0085889	0.010461	0.0098601	0.01767	-0.0057016	0.033894	0.0071894	-0.038814	0.081712	-0.087233	0.019657	-0.046606	-0.066358	0.00080449	-0.071806	-0.034346	0.03422	-0.052251	-0.03488	-0.0099146	0.043595	0.068106	-0.036188	0.003113	-0.025062	0.006963	0.0025265	-0.032601	0.016123	0.055436
0.42_246.0976	0.067079	-0.031463	-0.017133	-0.023898	-0.0038516	-0.010533	0.019088	-0.037593	-0.017738	0.020132	0.021505	0.026764	-0.016031	0.071434	-0.018243	0.0090762	0.045014	-0.043897	0.00049006	0.025659	0.013704	0.011841	-0.045138	-0.037926	0.020634	-0.038243	0.00063319	0.0031494	0.016832	0.033401	0.029007	0.054107	-0.071793	-0.041923	0.035538	0.069283	0.01657	-0.0014682	-0.013547	0.040312	-0.014652	-0.019353	-0.10648	-0.017738	0.0030861
0.45_248.1135	0.1148	-0.04362	-0.03157	-0.040311	0.01841	0.0048588	0.026597	-0.018167	0.016905	0.025844	-0.007087	-0.020559	0.006793	0.10602	-0.035982	-0.0018056	-0.040672	0.024944	0.010658	-0.21857	0.027698	-0.039055	0.047867	-0.092609	0.002576	-0.069292	-0.015515	-0.13097	-0.00045842	0.058242	-0.043658	0.11225	-0.042847	0.016556	-0.053155	-0.0045248	-0.077483	0.03482	0.071513	0.017022	0.11699	-0.052501	-0.02239	-0.047921	-0.073149
0.39_251.1607	0.085044	-0.027111	-0.057528	0.032962	-0.013079	0.033894	0.00093576	-0.036118	-0.025184	-0.0080168	0.021974	0.012074	-0.041658	-0.070182	-0.1382	-0.060081	0.15025	-0.089024	-0.13692	0.047248	0.038004	0.024383	-0.039822	-0.017609	-0.13436	-0.11477	0.021935	-0.099586	0.072587	-0.013518	-0.013998	0.018941	0.043914	0.075892	-0.07588	-0.08388	0.028862	-0.082128	-0.042462	-0.033569	-0.013781	0.067564	-0.037264	0.039552	-0.018112
3.46_258.0957	0.02077	0.027891	0.028065	-0.012677	0.047821	-0.1265	0.14078	0.17486	0.045853	-0.052451	0.056817	-0.0085639	-0.051607	0.022578	-0.029561	-0.017885	0.0509	-0.0052913	0.032979	-0.0071728	-0.029461	-0.044543	-0.03679	-0.034639	-0.022749	-0.060847	-0.041067	-0.042462	0.018548	-0.032217	0.053968	-0.061041	-0.075547	-0.14792	0.14501	-0.055083	-0.089876	0.071401	0.069301	0.073074	-0.10597	0.03529	-0.0095417	0.057883	-0.02491
1.20_258.1344	0.022769	-0.0089033	-0.0067968	0.015201	-0.00025187	-0.029269	0.069176	-0.14021	0.063136	-0.20779	-0.0061403	0.034623	0.077517	-0.030253	0.052855	0.0094253	-0.021888	-0.010281	0.0039843	0.0034467	0.032114	-0.034755	-0.048712	0.021926	0.089169	0.0089419	0.079759	-0.0025321	0.0020158	0.029642	-0.040317	-0.062269	-0.080697	-0.07987	0.030717	-0.0073563	0.0046922	0.091174	-0.005181	-0.032807	-0.048884	-0.051306	-0.032111	-0.018795	0.061863
0.44_259.0939	0.076803	-0.037019	-0.03012	-0.00777	-0.033053	0.034959	0.0079313	-0.043744	0.0021235	0.0012572	0.0068484	-0.0035171	-0.0025475	0.13547	-0.015368	-0.026699	0.12956	0.04416	-0.071543	0.057959	-0.015699	-0.071483	-0.061775	-0.038907	0.041702	-0.018675	0.022507	0.0030572	-0.064551	-0.018117	0.10331	-0.0016546	0.011418	-0.0030591	-0.089007	0.053345	-0.027346	0.10985	-0.10512	0.0072708	-0.04176	0.055518	-0.025062	0.023269	0.089643
1.22_259.1369	0.10848	0.0088346	-0.04006	-0.03347	0.015437	-0.0071308	-0.01116	-0.0070298	0.0029684	-0.021821	0.0028409	-0.011916	0.01913	0.15289	-0.0012508	-0.013546	0.0345	-0.099471	-0.070539	0.25148	-0.099744	0.046475	0.029951	-0.024239	-0.028345	0.033599	-0.0053253	0.0019936	0.058707	-0.04103	-0.024692	0.0222	0.0052269	-0.12783	0.021125	-0.033537	-0.058527	-0.015216	-0.0020282	-0.0040834	0.11825	0.072343	0.085102	0.030673	-0.072476
0.63_262.1292	0.044326	-0.13072	0.12251	-0.13005	-0.10195	0.014768	0.073426	-0.080266	-0.03903	0.012777	0.021859	0.028709	0.042999	0.091143	0.050473	0.043439	-0.028658	-0.063851	-0.021611	-0.0080123	-0.047984	0.060424	-0.028205	-0.00625	0.053071	-0.0090518	-0.023587	-0.0013117	0.008592	-0.08147	-0.012386	0.049914	0.049067	-0.032505	0.073713	-0.039286	-0.086272	-0.018721	0.080671	-0.0028535	0.065194	-0.015386	-0.078734	-0.13757	0.037092
0.43_264.1079	0.057424	-0.024361	-0.12237	-0.068817	0.056428	-0.044851	-0.01894	-0.022257	-0.017942	0.0031973	0.020566	0.035791	-0.031467	0.062019	0.019638	0.017143	0.069992	-0.062012	-0.031093	-0.033332	-0.055791	-0.016656	-0.043442	0.02902	-0.013153	-0.17415	0.048489	0.047368	-0.047448	0.024996	-0.00080833	0.062345	-0.058301	0.012885	0.035649	0.076968	0.020046	0.0027761	-0.042132	0.0032109	0.0066616	-0.043734	-0.094664	-0.026314	-0.0068809
2.61_265.1552	-0.0008301	0.0152	0.0192	-0.011955	0.09773	0.025175	0.19698	0.097101	0.019275	-0.24665	0.055743	0.041046	0.061555	0.013049	0.00057246	-0.051053	0.0031602	0.010387	0.051351	0.022814	-0.065863	-0.0015014	0.046586	0.069607	-0.069328	0.098103	0.082122	0.15819	0.017274	-0.081959	-0.24981	0.14062	0.046664	0.25482	-0.27443	0.038539	-0.012163	-0.0048843	-0.0008199	0.13869	0.022551	0.078478	-0.041915	-0.030486	0.0084655
0.44_266.1243	0.088837	-0.03189	-0.027712	-0.042065	0.014557	0.0033431	0.017478	-0.016343	0.015799	0.02248	-0.0083753	-0.014682	0.0072279	0.10063	-0.023281	0.00015554	-0.027073	-0.0031931	-0.0018062	-0.2028	0.016301	-0.0049515	0.044322	-0.087822	0.016552	0.015919	-0.001263	-0.10236	-0.010759	0.077761	-0.0040766	0.21432	-0.073771	-0.087377	0.010862	0.095365	-0.078877	0.024621	0.075018	-0.0005554	0.053646	0.024367	0.055977	-0.017338	-0.0032024
0.39_266.1602	0.070174	-0.0093471	-0.055717	0.0083143	0.0021275	-0.026898	0.063981	-0.016365	-0.039104	-0.0060285	-0.012062	-0.044512	0.02941	-0.0039542	-0.0086822	-0.017881	0.015613	-0.060884	0.071015	0.0013852	-0.050408	0.026956	-0.0020063	-0.027774	0.0035858	0.088314	-0.068623	-0.087183	-0.0094656	0.11875	-0.11508	0.066846	-0.065808	0.057062	-0.019637	0.020293	-0.061162	0.011772	-0.034923	0.029242	0.045371	0.10025	0.030932	0.023425	0.02824
1.21_275.1123	0.084846	0.0049617	-0.17595	-0.10118	0.16354	0.0025502	-0.048969	0.027641	0.017484	-0.10708	-0.00017151	0.018338	0.014264	0.07848	0.032014	-0.019877	0.060984	-0.090738	-0.033714	0.1654	-0.10996	0.016639	0.044389	-0.022499	-0.044155	0.04425	-0.00018773	0.0064581	0.034676	-0.072746	-0.0045827	0.035606	0.012027	-0.02037	-0.0045513	-0.029455	0.042306	-0.0028019	-0.12773	0.051866	0.075352	0.10487	0.13384	-0.13133	0.01056
1.13_276.1446	0.10445	-0.023215	-0.025345	-0.040682	0.031723	0.058513	0.13703	-0.034833	-0.033879	-0.0098329	0.019336	-0.030545	0.02978	0.054674	0.031763	0.015034	-0.00034213	-0.070398	-0.030614	-0.097916	0.018708	0.10505	-0.053355	-0.052878	0.017838	-0.091795	0.043339	-0.049928	-0.0034728	0.12039	-0.026556	0.03582	-0.084846	-0.058343	0.11064	-0.083835	0.070594	-0.14658	0.12181	0.11595	0.082136	-0.35264	0.026841	0.052484	0.0083463
0.43_277.1035	0.042559	-0.11253	-0.084691	-0.017718	0.034976	-0.037191	-0.038872	0.027457	0.013948	0.12849	0.036594	0.048951	-0.042281	0.051524	0.032458	0.018978	0.0063231	-0.0834	0.028074	-0.069901	-0.065276	0.0060892	0.002486	0.032216	-0.041831	0.057024	-0.01967	-0.045372	0.087176	-0.013354	-0.011166	0.034188	0.056581	-0.0040068	-0.1219	0.059943	-0.10926	0.11838	-0.039802	0.033435	0.026137	-0.12353	-0.0045926	0.13046	-0.028
0.45_278.1235	0.032229	-0.10087	-0.020049	-0.16823	0.0060794	-0.010736	0.052665	-0.068292	0.053557	0.011162	0.011739	0.029165	0.024702	-0.063347	0.04927	0.0071546	-0.01936	-0.054884	-0.18678	-0.026216	-0.18419	0.04171	-0.10717	0.048744	0.018036	0.11225	0.073967	0.093268	-0.042843	-0.045896	0.023343	0.0044899	-0.11856	0.01997	0.12391	0.057015	0.0074844	-0.0091121	-0.0060195	-0.072845	-0.034497	-0.024392	-0.082599	-0.070778	0.01847
0.44_282.1094	0.059904	-0.023719	-0.039029	-0.016264	-0.01472	-0.043479	-0.00056145	-0.038696	-0.043136	-0.0027828	0.0097741	-0.012078	0.035364	0.075926	-0.045607	-0.031884	0.066189	0.017595	-0.050275	-0.080923	0.014299	-0.052057	0.021656	0.010004	0.081066	-0.075197	0.0074882	-0.0028861	-0.019385	0.036457	-0.019515	-0.08175	-0.020998	0.047523	0.033179	-0.045099	0.043757	-0.036119	-0.0014513	-0.077418	-0.049905	0.075774	-0.052298	0.020655	-0.0027106
8.59_283.2058	0.020258	-0.0057092	-3.9e-05	-0.0079829	0.0021203	0.13048	-0.0070298	0.065224	0.11046	0.038678	0.010902	0.077184	0.066763	-0.019959	0.0030364	-0.088825	-0.0029164	-0.0059826	0.047837	-0.026641	-0.068893	-0.011091	0.014789	-0.10279	0.071799	-0.047062	0.041062	0.033658	-0.067142	0.017858	0.049956	-0.059203	0.02485	-0.039687	-0.10361	-0.032327	-0.092287	-0.048133	0.05693	0.017573	0.0013203	0.01479	0.036641	-0.011615	-0.021248
2.20_298.0970	0.041528	0.16043	-0.094546	-0.070945	-0.065988	0.10756	0.01832	-0.043061	-0.038102	0.013565	0.041652	0.072872	0.046898	-0.045258	0.029197	-0.014839	-0.047984	-0.0051805	0.0094541	0.012592	0.089028	-0.0032471	-0.00065689	0.0021039	0.001507	0.034568	0.025753	-0.035549	-0.024183	0.021082	0.057902	0.042856	-0.012453	0.016082	0.01074	0.017823	0.043711	-0.0029732	0.023463	-0.018253	-0.010217	0.027302	0.028295	-0.009517	-0.015021
0.41_300.1193	0.040047	-0.11487	-0.090497	-0.0074503	0.035289	-0.048621	-0.016383	-0.024231	0.011109	0.040716	0.025965	0.048077	-0.00366	0.061982	0.040995	0.10215	0.0043938	-0.05685	0.01425	-0.075145	-0.03266	-0.022846	-0.039463	0.033151	0.10197	0.096225	0.020302	-0.0052459	0.0052181	-0.076361	0.039355	0.037387	0.013973	0.0062685	0.034766	-0.023138	-0.034044	-0.061063	0.071577	0.00078452	-0.049394	-0.02118	-0.00073887	0.084739	-0.019145
2.49_303.0868	-0.0032077	-0.024941	-0.031489	0.041446	-0.1497	-0.03224	-0.1589	0.11983	-0.2144	-0.061696	0.058617	0.054941	0.035041	0.0051517	0.0051155	-0.041596	-0.018174	-0.04724	-0.06371	-0.098872	-0.056663	0.032873	-0.033912	0.22254	0.11243	0.020398	-0.08683	-0.40263	-0.073808	-0.14887	-0.03971	-0.07846	-0.0053569	-0.16299	-0.099639	0.0011275	-0.077253	0.095485	-0.074571	0.064919	0.0030981	0.0048508	0.071458	-0.084748	-0.01508
1.63_303.1627	0.026905	-0.002747	0.0053072	-1.3316e-05	-0.016113	0.052833	-0.036711	0.063549	0.076006	-0.06561	-0.069238	-0.088689	0.029849	-0.0098815	0.0092279	-0.055151	0.013963	-0.017675	-0.00030598	-0.023122	-0.00025028	0.00061579	-0.016186	-0.011235	0.0084491	-0.0040935	0.0073069	-0.0095466	-0.0082909	-0.030076	-0.0068234	-0.0016063	0.001355	-0.040593	-0.024831	-0.0014819	-0.016953	-0.012289	0.01629	-0.020099	-0.0072081	0.0055379	-0.005305	0.0020121	-0.02969
4.39_305.1575	0.022455	-0.0034648	0.0039622	-0.0088858	0.018838	0.077555	0.028327	0.0066382	0.027768	0.11836	0.089744	0.18269	0.10512	-0.0436	-0.002442	-0.073238	-0.011756	0.0036455	0.047457	-0.018718	-0.034379	-0.018272	0.025077	-0.090037	0.055119	-0.049422	-0.036863	0.012719	0.047273	-0.086301	-0.10008	0.0040121	-0.0058195	0.091509	0.034872	0.15046	-0.18006	-0.11315	-0.057275	-0.13844	-0.10666	-0.13379	0.074362	-0.027025	0.013507
1.59_310.1289	0.080328	0.057607	0.10499	-0.25835	-0.09658	0.073387	0.087112	-0.022853	-0.0082937	0.070032	0.00045617	-0.049848	0.020757	0.060096	-0.014934	0.0020072	-0.0013451	-0.028553	-0.0053773	-0.11115	0.033294	0.042187	-0.11169	-0.030153	-0.13377	-0.13291	-0.090837	0.056258	0.014681	0.023845	0.079357	0.059569	0.026147	-0.094201	0.064066	0.11741	0.035304	-0.16594	-0.018159	-0.024264	0.022087	0.07086	-0.097405	0.11601	0.037419
1.48_313.0895	0.027297	-0.0026281	0.0055749	5.7361e-06	-0.015491	0.049884	-0.034965	0.06035	0.072282	-0.062516	-0.065662	-0.084118	0.02807	-0.010397	0.0091256	-0.052444	0.013602	-0.018225	0.0007438	-0.021934	-0.0015818	-8.2575e-05	-0.015338	-0.01556	0.012935	-0.0034724	0.014183	0.0072276	0.0099599	-0.0036338	0.010046	0.0079767	0.037126	-0.010303	0.0089829	-0.01551	-0.035384	0.011488	0.015273	-0.013044	-0.00555	0.0056853	0.009581	-0.0054464	0.022351
0.41_318.1310	0.040503	-0.12418	-0.10195	-0.0029944	0.028478	-0.031725	-0.033773	0.0042559	0.068404	0.023837	-0.0046189	0.027951	-0.0034509	0.039843	0.052631	0.0016868	0.0091467	-0.079819	0.020583	-0.057083	0.0060847	-0.014403	-0.052211	0.059421	0.083328	0.02527	0.037622	-0.028746	0.031413	-0.11799	0.031361	0.03242	0.040528	-0.011193	0.020194	-0.00083623	-0.030737	-0.0077366	0.032632	-0.10361	0.0074498	-0.029622	-0.056119	-0.0010659	0.030399
8.58_323.1283	0.0284	-0.0024514	0.0054915	-0.0037046	0.0023061	0.04584	0.017832	-0.0047315	0.046962	0.038144	0.034536	0.087916	-0.11783	0.0049938	0.0074015	0.058977	-0.00030156	0.0068837	0.051317	-0.0046196	-0.021604	-0.0085521	0.015907	-0.057178	0.042279	-0.025425	0.13366	-0.066034	-0.010238	-0.0063344	-0.068267	0.0099536	-0.020931	0.022916	0.027967	-0.017266	0.041497	0.029943	0.051598	0.037575	-0.0047564	0.060129	0.0015162	-0.017174	-0.035624
0.40_325.0394	0.065576	-0.023019	-0.021513	0.0051211	-0.018217	-0.038363	-0.026561	-0.021827	-0.089995	-0.0077307	0.0020884	0.018293	0.041433	0.078795	-0.033816	-0.0036933	0.050956	0.045742	0.13774	0.12719	-0.092421	0.013766	0.012735	0.0018768	-0.0541	0.1255	0.014945	-0.06603	-0.028943	0.10088	0.014472	0.056913	-0.0070906	-0.03229	-0.0016235	-0.0082999	0.025714	-0.055138	-0.0013419	-0.060509	-0.066189	-0.010183	-0.014617	-0.094947	0.004796
0.45_332.1333	0.079444	-0.018801	-0.0036413	-0.011218	0.032919	0.0087106	0.031784	-0.054331	0.0062132	0.024731	0.082275	-0.030765	-0.0062539	0.017541	0.015273	0.0023793	-0.0025811	0.072048	0.051517	-0.059277	0.0595	0.0065001	0.049472	-0.026145	-0.023461	-0.0062555	-0.036412	-0.034035	0.034045	0.076516	-0.046443	-0.033438	0.023668	-0.0062772	0.019932	0.024632	-0.042627	0.064518	0.001911	0.014872	-0.059125	0.078123	-0.032081	0.013832	-0.03074
0.91_332.1345	0.10186	-0.017543	-0.00014941	-0.003717	0.0022697	-0.0033041	0.0036317	-0.0035855	0.016509	-0.0038075	0.0043677	-0.0052848	-0.0040095	-0.0064126	0.0020154	0.022455	-0.035441	0.02957	0.0052082	-0.085481	0.061534	0.014579	0.083579	0.001576	0.0013464	0.054191	-0.031173	0.040946	0.057033	-0.02652	-0.1092	0.017277	0.080364	-0.1097	-0.0061678	-0.034239	-0.051664	-0.01284	-0.011107	0.023373	0.0058936	0.0036105	-0.090041	0.037478	-0.098311
8.71_333.0158	0.027757	-0.0024865	0.0059112	9.1522e-06	-0.014688	0.046252	-0.03278	0.056454	0.067614	-0.058545	-0.061622	-0.078452	0.026029	-0.01108	0.0090915	-0.048631	0.013521	-0.016331	0.00083468	-0.020863	0.0052915	0.0019139	-0.017151	-0.0031288	0.0051551	-0.0014221	0.020242	-0.013749	0.02064	-0.018602	-0.012792	0.016439	0.028581	-0.001437	0.031991	0.0034644	-0.023229	0.0090182	-0.0082454	-0.024437	-0.0093243	0.0025662	-0.0028674	-0.0005844	0.03221
0.40_333.0700	0.078238	-0.034765	-0.050236	-0.014085	-0.029952	0.029723	0.011111	-0.056469	0.0059597	0.0038573	0.0052327	-0.020358	0.00074469	0.14926	-0.065092	-0.042199	0.166	0.10716	-0.01356	-0.054391	-0.012807	-0.052092	-0.052133	-0.032644	0.016068	-0.0077825	-0.0042534	0.010538	-0.014205	-0.062234	0.12944	0.014591	0.017144	0.01873	-0.12384	0.073597	-0.05188	0.1242	-0.041941	0.045006	-0.043873	-0.057416	-0.086889	-0.069669	0.025625
7.20_335.2409	0.0081082	0.025558	0.022236	-0.021283	0.064904	-0.1295	0.19593	0.10258	-0.074104	0.097224	-0.024824	-0.25611	-0.12915	-0.0039049	-0.02671	0.026835	0.05063	-0.038988	0.09098	-0.028672	-0.14925	-0.056731	0.019138	0.11728	0.059885	0.041382	-0.025187	0.090745	0.032145	-0.083222	0.015433	-0.047642	0.037508	0.018909	-0.029543	-0.10775	0.039996	-0.04323	-0.020267	0.082791	0.077601	-0.039408	0.15332	-0.053577	-0.047412
0.40_337.1718	0.02488	-0.083822	-0.033697	-0.10685	-0.046958	-0.03748	0.034193	-0.079878	0.013954	0.014766	0.021187	0.070193	-0.045529	-0.010225	0.065581	-0.034456	-0.010188	-0.025198	0.060025	0.00090672	0.052598	-0.024214	-0.067344	0.060624	0.058419	-0.00057726	0.031097	0.075093	-0.0045306	-0.13355	0.15446	-0.035088	0.024888	-0.0039583	0.03821	-0.052168	0.043668	-0.088609	0.063311	-0.12095	0.0033756	0.10196	0.011596	0.13252	-0.016893
7.82_337.2565	0.031376	0.20621	-0.06246	-0.094653	0.02312	-0.054863	0.066857	-0.097074	-0.030144	-0.056503	-0.0042671	-0.07411	0.061999	-0.039457	-0.014357	-0.027658	0.018794	0.012713	0.037501	-0.15958	-0.071494	0.069418	0.077544	0.079423	-0.05997	-0.11384	0.10718	0.0018076	0.16001	0.063739	0.12439	0.10733	-0.038246	-0.1265	-0.073621	0.056137	0.071611	-0.081554	-0.042129	0.083577	0.074839	0.084915	0.083347	0.013576	0.00080625
0.49_349.1328	0.051615	0.07055	-0.15729	0.10341	0.063836	0.091234	-0.0052328	-0.023773	0.048587	0.033065	-0.03123	-0.0374	0.052021	-0.041938	0.046827	-0.049906	-0.025175	-0.049969	0.0048068	0.081185	-0.0069908	-0.0525	-0.0013238	-0.0038123	0.080787	0.12139	-0.0149	-0.0040164	-0.042615	0.037772	0.10099	0.018821	-0.009905	-0.041114	0.0075102	0.024615	-0.015692	0.054586	0.055345	-0.0097375	-0.044923	-0.037702	0.098347	-0.085547	0.082407
2.05_349.1399	0.014783	-0.0027953	0.019297	-0.013927	0.060242	0.12249	0.021853	-0.005206	-0.16329	0.052806	0.07083	0.10621	-0.023902	-0.015302	0.0012104	-0.013455	-0.029551	0.007092	0.023179	-0.018455	-0.018247	-0.014346	-0.0012469	0.067987	-0.0058214	0.021709	-0.20766	0.061041	0.10454	-0.018377	0.059172	0.010732	-0.0011568	0.047501	0.031256	-0.025689	-0.095468	-0.10097	-0.12034	0.15657	0.026977	0.086144	-0.057265	0.013165	-0.041055
8.67_349.2568	0.027534	-0.0026616	0.0049049	-0.0041845	0.0029672	0.052475	0.020129	-0.0054053	0.052496	0.043512	0.039737	0.098803	-0.13413	0.0077428	0.0072193	0.06495	-0.0037744	0.0068861	0.071849	-0.009368	-0.061255	-0.021694	0.037169	-0.14855	0.13179	-0.071377	0.30558	-0.13395	-0.028176	-0.033067	-0.16402	-0.0089023	-0.046569	0.026584	0.054209	-0.0025514	0.045316	0.026368	0.028708	0.042202	-0.022396	0.096711	-0.029023	-0.0043156	0.052335
8.58_351.2714	0.018623	-0.0019765	0.019432	-0.0095755	0.044797	0.098155	0.014256	-0.014723	-0.13534	-0.010954	0.028475	0.033119	-0.22377	0.026956	0.0083213	0.1105	-0.022672	0.0020681	0.05241	-0.023364	-0.07994	-0.039664	0.014319	-0.034388	0.18548	-0.039265	0.092942	-0.10422	0.11711	0.014126	-0.066955	-0.02635	-0.12711	0.035979	0.048518	-0.076146	0.097072	0.044942	0.010698	-0.048384	0.10268	0.10395	0.092973	-0.019636	0.078521
0.47_354.1089	0.087736	-0.041172	0.046237	-0.013817	0.00095875	-0.034851	-0.036481	0.056435	-0.06199	0.020483	0.021235	0.030166	0.023074	0.076769	0.054432	0.044994	-0.15349	-0.011854	0.028043	0.018059	0.052675	-0.035158	-0.0026673	-0.044401	-0.080505	-0.058774	0.02198	-0.033371	-0.012962	-0.028319	0.13404	0.096589	0.061988	-0.11281	0.035463	0.0062912	0.02553	0.0083035	-0.025424	-0.0011352	-0.022833	0.03211	0.082142	0.054265	0.01575
2.44_355.1027	0.0076028	0.026807	0.06389	-0.035063	0.11099	0.068658	-0.17887	-0.015589	0.037522	0.030809	-0.033257	0.053287	0.012051	0.020692	-0.029676	-0.008198	0.0073514	0.016012	-0.0072709	0.010409	0.041707	0.040146	0.012526	0.02501	-0.10797	0.029305	-0.035163	-0.018277	0.0004652	-0.024183	-0.052764	-0.17143	0.041481	0.046219	0.039808	0.023254	0.05032	0.019052	0.048486	0.027954	0.10535	0.0010541	0.051866	-0.0057683	-0.0051822
4.46_355.1181	0.023597	-0.0050106	0.00064915	-0.0044028	-0.0090667	0.10609	-0.012478	0.054989	0.12266	-0.01637	-0.029897	0.012017	-0.09488	0.016979	0.010305	0.013085	0.010198	0.011165	0.018784	-0.0034961	0.03762	0.0069598	-0.038664	0.093418	-0.091119	0.020764	-0.048743	-0.066269	0.0025912	-0.073095	-0.045926	0.062085	-0.077747	-0.027476	-0.016542	0.0034986	0.13317	0.0075022	0.1298	0.0067488	0.00061674	0.055378	0.0096255	0.0064365	0.0099673
0.39_356.0852	0.039206	-0.11084	-0.088165	0.0028991	0.042801	-0.043583	-0.017687	-0.026422	-0.015811	0.037711	0.018107	0.037324	-0.042162	0.02673	0.050499	0.034454	0.00065542	-0.056974	0.017381	-0.035383	-0.01379	-0.01069	-0.036881	0.035091	0.022299	0.018082	0.027705	0.045643	0.026642	-0.098404	0.018367	0.030787	0.019025	-0.0043529	-0.011815	-0.040054	-0.085675	-0.03535	0.070425	0.015809	0.017705	0.056918	-0.05225	-0.054159	-0.05342
4.30_358.1510	0.026548	-0.0028507	0.005092	-5.2369e-05	-0.016582	0.055258	-0.038101	0.06624	0.078975	-0.067968	-0.072636	-0.09241	0.031505	-0.0095058	0.0094256	-0.056834	0.01472	-0.014173	-0.0026097	-0.024359	0.011241	0.0045645	-0.020651	0.013736	-0.01083	-0.002966	0.0010069	-0.071644	-0.032777	-0.10499	-0.071564	-0.010703	-0.084317	-0.092939	-0.066069	0.052297	0.037036	-0.065415	-0.011678	-0.049759	-0.015582	0.0013126	-0.052541	0.024247	0.03211
2.27_359.1527	0.021358	0.030511	0.058873	-0.023297	0.071611	-0.083083	-0.16574	-0.068346	0.093728	0.033663	-0.031995	0.040956	-0.0225	0.014836	-0.024755	0.020235	0.015957	0.0077437	-0.015534	0.018323	0.038199	0.086376	0.072185	-0.046099	0.036706	-0.020899	-0.067467	-0.010236	0.098597	0.001407	-0.057132	-0.12172	0.0031783	-0.02776	0.037909	-0.096333	-0.040057	0.00038941	0.031956	0.072583	0.011215	-0.052129	-0.031486	0.022394	-0.02667
1.70_359.1529	0.11467	0.0094124	-0.015818	-0.045811	0.041829	0.018454	0.031308	-0.033042	-0.0022619	0.012254	-0.09424	0.012528	0.038671	0.17218	-0.0095783	-0.026598	0.097434	-0.068888	-0.043635	0.0019329	-0.015895	-0.0058972	0.12962	-0.04058	-0.01468	-0.063062	-0.052209	0.079362	-0.024649	-0.001489	-0.033979	-0.09361	-0.012919	0.021906	0.01966	0.074214	0.043948	0.025186	-0.0008423	-0.019074	0.0077295	-0.051283	0.05645	0.010865	-0.032382
2.89_361.1107	0.011757	-0.014387	-0.023408	0.014148	-0.081827	0.050568	-0.043877	0.11358	0.044762	0.037961	-0.21847	0.24325	0.066831	-0.02458	-0.035277	-0.029235	-0.0010663	-0.025148	0.0061489	-0.059295	-0.067037	-0.03689	0.0070523	-0.042717	0.021967	-0.011785	0.02202	0.10967	0.056613	0.12941	0.04467	-0.013299	-0.0043153	-0.072796	-0.0011585	-0.14232	-0.043643	-0.045293	-0.069433	-0.081591	0.059666	0.15912	-0.13542	0.016727	-0.048146
1.83_361.1110	0.024007	-0.0034679	0.0040488	-0.0080697	0.015823	0.07439	0.027794	0.0039793	0.035467	0.10412	0.07935	0.16956	0.050932	-0.031064	0.00047948	-0.038599	-0.0059662	0.0093348	0.034471	-0.006449	0.014658	0.0094589	-0.0035002	0.059474	-0.066839	0.018596	-0.153	0.044352	0.036305	-0.00016184	0.045447	0.038502	0.014091	0.06356	0.0043247	0.015895	-0.015755	-0.0064617	0.094232	-0.013578	-0.0025858	0.0028255	0.067582	-0.028896	-0.079034
2.45_361.1110	0.026598	0.20728	-0.10224	-0.084878	-0.097276	-0.0068884	-0.040612	0.056319	-0.033527	0.052161	-0.016106	0.02225	-0.035866	-0.00049285	-0.017092	0.016736	0.0037382	-0.0075233	-0.023779	-0.012681	0.072162	-0.046065	-0.026307	0.019231	-0.057637	0.030534	-0.0017216	-0.016646	0.0084638	0.07529	0.0025241	-0.093519	-0.04459	-0.0031637	-0.060432	-0.089479	-0.080371	0.1267	0.011387	-0.0037512	0.030799	-0.10257	0.061913	0.057337	-0.051989
0.48_365.1058	0.10007	-0.03892	0.019089	-0.031125	-0.0063657	-0.0046178	-0.0084545	0.024199	0.0043164	-0.012039	-0.011046	-0.0059488	0.0054141	0.0021127	0.012766	0.0020039	-0.23606	-0.29843	0.032244	0.21464	0.065237	0.012547	-0.077233	0.17498	0.1057	-0.1142	0.0088924	0.071765	0.038801	0.10559	-0.14632	0.10768	-0.029454	0.012056	-0.20599	0.025355	-0.16158	0.016354	-0.090457	-0.075357	0.15151	-0.0044929	0.047906	0.051182	-0.037999
0.39_371.0262	0.069251	-0.020204	-0.038073	-0.0075831	-0.0227	0.021029	-0.004429	-0.027191	-0.014723	0.0056221	-0.0054427	-0.015492	0.0047906	0.057721	-0.037401	-0.034935	0.16229	0.13535	-0.079329	-0.057208	-0.060526	-0.022472	0.042085	-0.067493	-0.032497	0.051469	-0.012873	0.00068586	0.010224	-0.0099007	0.076972	0.068779	-0.043613	-0.0081124	-0.073553	0.0082606	-0.10106	0.01636	-0.025694	0.019736	0.041567	0.025934	-0.071069	-0.0071014	-0.010723
4.04_371.1127	0.02346	-0.0050561	0.00053465	-0.004421	-0.009266	0.10748	-0.012881	0.055871	0.12429	-0.017078	-0.030274	0.011314	-0.095843	0.017386	0.010113	0.012169	0.0093982	0.0089695	0.022789	-0.0053824	0.022054	0.0030811	-0.033856	0.056179	-0.065749	0.012145	-0.018123	-0.046651	0.0086562	-0.039286	-0.016163	0.034998	-0.014854	-0.0099695	0.012204	0.020251	0.042137	-0.012857	0.011771	-0.0094838	0.0094225	0.0092936	-0.015294	0.0076808	0.0010099
1.70_375.1264	0.10787	-0.0020671	-0.0070283	-0.042998	0.068024	0.046936	0.037906	-0.045399	0.0177	0.0042593	-0.018333	-0.034462	0.04672	0.17889	-0.01328	-0.047483	0.098595	-0.096488	-0.021248	-0.0047082	0.035513	0.022483	0.12697	-0.02154	-0.039458	-0.054302	-0.056916	0.053685	0.0031185	-0.0012218	-0.021113	-0.086	-0.0033017	0.0046048	0.01078	0.10184	0.034087	0.0018714	0.0064938	-0.013298	0.026847	-0.070147	0.058375	-0.073076	0.086511
3.21_375.1266	0.035786	0.20736	-0.067857	-0.1015	0.0027085	0.00051991	0.040104	-0.0064856	0.011321	0.087287	0.038366	0.001821	0.034952	-0.033903	-0.01811	0.10121	-0.0076605	-0.023877	0.03704	0.014839	0.06091	-0.035395	-0.01317	-0.014309	3.9648e-05	0.0078018	-0.030783	-0.031329	-0.0073071	0.041084	0.042382	-0.066742	0.036594	0.024339	0.022969	-0.12545	0.054318	-0.021159	-0.025502	-0.059564	0.025699	-0.079737	0.059525	0.022279	0.0094454
3.57_375.1267	0.031246	0.19843	-0.057386	-0.099582	0.01326	0.024477	0.01583	0.022961	0.0066466	0.043247	-0.0083932	-0.058921	0.0037043	-0.025962	0.015901	0.00074494	-0.048589	-0.033792	0.035027	0.041543	0.094864	-0.05629	-0.050345	-0.061582	-0.055297	0.048609	-0.01991	-0.11527	-0.075816	0.034058	0.040069	0.012404	0.017028	0.032215	-0.0040773	0.023493	0.037889	-0.062414	-0.011932	0.011881	0.05495	0.0091284	-0.079557	0.048901	0.077777
8.76_376.2599	0.10662	-0.0056366	-0.008022	-0.019234	-0.0268	-0.022901	-0.0076513	0.010004	-0.0034211	0.016969	-0.013247	0.010683	0.013632	0.04443	0.056612	0.027098	-0.0097011	0.01121	-0.064193	0.060937	0.052052	-0.12039	0.093348	0.0031267	-0.0036503	-0.088277	-0.028457	-0.017563	0.069041	-0.016363	-0.071213	-0.032692	0.05242	0.073921	-0.083851	0.040067	0.060945	-0.033494	-0.044322	0.030254	-0.17642	0.041725	-0.073357	-0.078939	0.066229
2.90_377.0844	0.0016207	-0.024756	-0.038593	0.032505	-0.14227	0.033235	-0.123	0.1381	-0.024701	0.0029808	0.047827	0.14298	0.068091	0.010836	-0.046819	0.18376	0.032903	-0.036168	-0.037851	-0.029028	-0.02112	-0.050768	-0.023894	0.028609	0.03009	0.028174	0.089973	0.053327	0.21187	0.17384	0.0315	-0.13905	0.045354	-0.0080693	-0.059999	0.17912	0.036298	-0.015905	0.04821	-0.085484	0.052574	-0.0038683	0.07839	0.096948	0.067309
2.44_377.0847	0.096255	-0.010299	-0.0094542	-0.019823	-0.022495	0.00093868	-0.011978	0.02927	0.013981	0.0054503	-0.017601	0.0059322	0.017804	0.073361	0.043098	0.029379	-0.075171	0.079393	-0.073884	0.0041863	-0.02907	-0.027208	-0.018203	0.075154	-0.037453	-0.055197	0.023944	-0.019212	-0.0075344	0.035208	0.0048818	-0.066928	-0.050917	0.073207	-0.0065925	-0.018777	-0.00082356	0.087964	-0.0025307	0.0227	-0.016379	-0.0061577	0.042776	0.015326	0.019465
0.39_378.9838	0.069571	-0.04406	-0.084252	0.0014818	-0.051218	-0.0052467	-0.040753	-0.02844	-0.041577	-0.015081	-0.020693	0.00061486	0.015805	0.049452	-0.18308	-0.056296	0.17822	0.19191	0.23768	0.056529	0.022487	-0.025347	0.035937	-0.026352	0.037153	0.19023	-0.14863	-0.022681	0.0070373	0.059594	-0.03305	0.0074757	-0.092135	0.029989	0.024699	-0.0035906	0.00067671	-0.0041445	-0.05058	-0.066019	0.05859	0.012721	-0.020732	-0.10054	0.017185
0.47_381.0803	0.16371	0.022678	0.05306	-0.011104	-0.0041287	-0.049699	-0.021139	0.064811	-0.0049094	0.00055061	-0.012674	0.008409	0.0056374	-0.086484	0.11194	0.044544	-0.064622	0.13913	-0.087097	-0.012275	0.011475	0.15703	-0.045108	-0.030605	-0.042437	-0.12625	-0.059084	0.10098	0.034555	0.017156	0.076846	-0.066853	-0.1475	0.085212	-0.019007	-0.030241	-0.047718	-0.01648	-0.073047	-0.06015	-0.022102	-0.012297	-0.00071797	0.047406	0.12269
8.76_382.2681	0.026342	0.22231	-0.10977	-0.086586	-0.090743	-0.046013	-0.011419	-0.01554	-0.021895	-0.023723	-0.018356	0.041385	-0.0013892	-0.0084443	0.0018006	0.026088	-0.011969	-0.024825	-0.033615	0.043759	0.079671	-0.11861	-0.040835	-0.01794	0.041898	0.068356	0.0060076	-0.0030446	0.024675	-0.028848	-0.1022	0.049173	0.082756	-0.046706	-0.072611	0.018044	-0.083203	0.058009	0.021566	0.0085562	-0.066519	0.0017048	-0.087718	-0.0039816	0.023889
1.71_391.0999	0.020815	0.031567	0.060463	-0.024103	0.074194	-0.085781	-0.17133	-0.070885	0.096907	0.034729	-0.033045	0.042231	-0.023281	0.01598	-0.027908	0.020515	0.015952	0.0096236	-0.014677	0.017031	0.032675	0.104	0.096796	-0.038209	0.04371	-0.035538	-0.057811	-0.0062678	0.11494	0.0097312	-0.0071065	-0.013335	-0.0046175	-0.11105	0.053654	0.0024497	-0.053611	-0.040936	0.054096	0.074297	-0.0046394	-0.012139	0.018037	0.0092982	-0.0064241
3.22_391.1000	0.081801	0.0081081	-0.16481	-0.091428	0.15581	-0.015705	-0.042995	0.073618	0.037152	0.076931	0.004115	-0.028121	0.01292	-0.039686	0.046308	0.07919	0.011139	0.022394	-0.033501	-0.068888	-0.10836	0.048184	-0.10228	0.0019632	-0.019593	0.10563	0.028383	0.014145	-0.054869	-0.038877	-0.055112	0.017583	-0.019991	0.017139	0.01524	0.0056007	0.090801	-0.037981	-0.083452	-0.073964	-0.040119	-0.027683	0.035422	-0.034415	-0.024093
3.56_391.1002	0.0098484	0.023644	0.026176	-0.022199	0.072783	0.0043992	0.13454	0.2288	0.051846	-0.021289	0.081133	0.031512	0.088082	0.011332	-0.079911	0.1147	0.080702	-0.0014043	0.034475	0.0084836	-0.045659	-0.053362	-0.030196	-0.045425	-0.040133	-0.080659	-0.039143	-0.10216	-0.015011	-0.032111	-0.0047716	-0.02146	-0.069449	-0.1437	0.087441	0.025712	0.040253	0.02916	-0.078505	-0.13463	0.061806	0.044084	-0.017675	0.061502	0.010878
8.42_393.1887	0.0089457	-0.0094173	-0.01249	-0.015575	0.0071651	0.13577	0.043079	0.010162	0.068057	0.2144	-0.048143	-0.13061	0.11945	-0.061812	-0.040409	0.13825	0.049688	-0.04202	0.094755	-0.038795	-0.14863	-0.059609	-0.0027132	0.099506	0.072904	0.0093466	0.016223	-0.016184	-0.012083	0.009971	0.11421	-0.12701	-0.070347	0.097286	-0.025163	0.086902	-0.090622	-0.002357	0.12666	0.20185	0.073719	0.18702	-0.1773	0.050723	0.04475
8.76_398.2416	0.027651	0.19832	-0.078371	-0.090666	-0.040541	0.005567	-0.0030627	0.042453	-0.033579	0.065084	-0.14586	0.056997	-0.012511	-0.020139	-0.029131	0.02474	-0.0073221	-0.034567	0.0085595	0.039617	0.0023503	-0.10872	0.0050629	-0.049009	0.0088626	0.075282	-0.073811	0.038136	-0.036522	-0.027437	-0.047142	0.070005	0.01575	0.007285	-0.0040994	-0.030759	0.021357	-0.079188	0.031606	-0.029139	-0.094987	0.11517	-0.10884	-0.28998	0.047275
2.01_403.1789	0.10639	0.021999	0.0076426	-0.033447	0.064626	0.03952	0.035588	-0.034762	0.014224	0.008739	-0.018726	-0.047404	0.034416	0.07032	-0.00158	-0.039511	0.088415	-0.050237	-0.0048354	0.10858	-0.0021121	0.016114	0.076308	-0.054868	-0.024139	-0.00062286	-0.014583	-0.00083822	0.0081975	0.0052248	0.0057757	-0.10284	-0.019026	-0.0062654	0.018581	0.065197	0.032694	0.0087932	0.029298	0.043039	0.031417	-0.032603	0.10931	-0.049078	-0.039338
8.59_405.3152	0.072468	0.10876	0.021953	0.21656	-0.019888	0.0066318	0.013607	-0.026755	0.030383	0.011389	0.0065544	-0.01655	-0.0042029	0.078104	-0.1663	-0.021373	-0.12129	-0.032846	0.038175	-0.013725	-0.042081	0.073558	0.0075368	0.022021	0.023754	-0.070705	-0.038581	0.024969	0.04096	-0.065112	0.034329	-0.0090851	-0.024574	0.036001	-0.030128	0.051706	0.013032	0.082959	0.039945	-0.0070589	-0.0095514	0.023751	-0.038452	-0.036501	0.047108
8.91_407.3309	0.097101	-0.039397	-0.028395	0.016302	-0.045076	0.012461	0.070665	0.031565	0.004353	-0.0091859	0.0085706	-0.0076176	0.0064022	0.031981	0.058917	-0.10095	-0.02349	-0.011802	0.027611	0.055004	0.025078	0.058609	-0.023489	0.021257	-0.031505	0.026295	-0.022408	0.035717	-0.0086854	0.018393	-0.020741	0.037773	-0.063897	0.00011275	0.0011855	0.10487	0.053475	0.047103	0.048971	0.050967	-0.11572	0.062001	0.049567	0.016246	0.028573
2.46_408.0142	0.027883	-0.0024462	0.0060078	7.4088e-06	-0.014456	0.045231	-0.032165	0.055341	0.066286	-0.057405	-0.060453	-0.076847	0.025443	-0.01129	0.0090745	-0.04746	0.013459	-0.015579	0.00078909	-0.021078	0.0072081	0.002741	-0.016993	0.00099548	0.0014165	-0.0010156	0.016465	-0.02566	0.011885	-0.034389	-0.024875	0.011987	0.0071901	-0.016322	0.016212	0.013601	-0.01094	-0.0040674	-0.010982	-0.029199	-0.010597	0.0018688	-0.012529	0.0032921	0.034781
0.40_413.2131	0.075884	-0.033766	-0.051796	0.023493	0.0093579	0.014132	0.034466	-0.065549	-0.020296	0.031281	0.061908	0.028934	-0.088164	-0.13611	-0.22382	-0.055747	0.15682	0.025704	-0.40501	-0.12084	-0.048799	0.016794	-0.097021	-0.062101	-0.093372	0.14393	0.041093	-0.07973	0.0047693	0.063457	0.058064	0.068775	0.0092428	0.068196	-0.064088	-0.09394	-0.0092905	-0.045284	0.0067457	-0.0025825	0.05516	0.095675	0.11086	-0.030802	0.0052597
1.45_418.1350	0.026643	-0.0031425	0.0037972	-0.0049245	0.0042459	0.061138	0.024439	-0.0064171	0.060904	0.050876	0.043858	0.11452	-0.14967	0.013722	0.0074401	0.078155	0.00070594	0.016342	0.040264	0.0052245	0.016828	0.0043324	-0.010092	0.037297	-0.068402	0.024679	-0.05243	0.0023271	0.0015857	0.030938	0.057878	-0.0019606	0.035914	0.014458	0.0046273	0.017079	-0.033044	-0.025816	-0.081235	0.0052581	0.032605	-0.044631	-0.020399	-0.018859	0.039908
2.01_419.1523	0.1	0.0029053	0.016377	-0.030197	0.060595	0.048176	0.035027	-0.029899	0.013902	0.0034109	-0.01418	-0.034598	0.035315	0.048504	-0.0030758	-0.037018	0.091516	-0.026609	-0.025831	0.092559	-0.03203	0.039059	0.048212	-0.025729	-0.023326	0.00089033	-0.015149	0.042781	0.019434	-0.01039	-0.012532	-0.097207	-0.02498	-0.043357	0.033235	0.069277	0.045319	0.01195	0.042865	0.011647	0.0020807	-0.01233	0.14461	-0.046095	-0.019894
8.77_421.3112	0.027904	-0.0026465	0.0050211	-0.0040583	0.002841	0.05041	0.019756	-0.0052849	0.051102	0.041933	0.037561	0.095751	-0.12784	0.0075137	0.0071965	0.064435	-0.00088283	0.0090506	0.052538	-0.0050403	-0.023735	-0.007206	0.013462	-0.063896	0.032015	-0.02157	0.11567	-0.062597	-0.018074	-0.001885	-0.03673	-0.037723	0.017186	0.0057747	0.026586	0.050937	-0.062681	-0.050348	-0.16049	-0.012253	0.011991	-0.033707	-0.070059	-0.0019575	-0.010231
8.59_423.3258	0.10739	-0.015122	0.015738	0.0043874	-0.014077	-0.026038	0.00056222	-0.0066616	0.029955	-0.034965	0.016724	-0.0097923	-0.034429	-0.098223	-0.17924	-0.014977	-0.097051	-0.028932	0.04777	-0.020007	-0.0449	0.05699	0.019684	-0.00036181	0.027886	-0.0092735	-0.011129	0.063637	-0.0011978	-0.04534	0.030386	0.041624	-0.011982	0.0043786	-0.0040327	0.082458	0.020537	0.036394	-0.0044855	0.022514	-0.073109	-0.021268	-0.043036	-0.040853	-0.046057
5.63_430.7323	0.010272	-0.0046953	0.017995	-0.014593	0.054005	0.17853	-0.012868	0.05302	-0.12537	-0.014535	0.0033581	0.0085039	0.0078873	-0.0082724	0.0034711	-0.061745	-0.025185	0.0025953	0.024825	-0.026074	-0.042531	0.0056572	-0.0029452	0.073673	0.011184	0.012221	-0.01018	-0.05121	0.038089	0.0093571	0.037669	-0.0044038	0.0068699	-0.0060908	0.064266	-0.087298	0.076174	0.03693	-0.054633	0.084519	-0.029589	0.026028	-0.01954	0.039482	0.025271
5.57_432.7296	0.016003	-0.0036945	0.017576	-0.00929	0.035094	0.14008	-0.020331	0.041257	-0.092285	-0.077966	-0.042524	-0.06979	-0.16912	0.031814	0.0079772	0.060973	-0.0098462	0.0035386	0.0056916	-0.013149	-0.0051305	-0.018411	-0.026794	0.062422	-0.0092037	0.024033	-0.075767	-0.0081408	0.084222	-0.022118	0.017626	0.0076653	-0.0082863	0.023791	0.064661	0.003553	-0.069645	-0.053222	-0.11012	0.068075	-0.049998	-0.012719	-0.097197	0.053962	-0.064162
8.77_433.3101	0.023198	-0.0024479	0.012612	-0.0066676	0.022639	0.068787	0.018467	-0.018564	-0.048794	0.013829	0.020545	0.075519	-0.24264	0.023695	0.055366	-0.14519	-0.061083	0.032259	0.057304	-0.018693	-0.022018	0.013792	0.037163	-0.1661	0.012152	-0.029804	0.22188	-0.067822	-0.059094	-0.069756	-0.11509	-0.13295	0.075583	-0.0010602	0.077372	0.19494	-0.096568	-0.088612	-0.25205	0.040675	0.078592	0.055402	0.057916	-0.081097	0.015145
8.91_435.3256	0.0099376	-0.015542	-0.01451	0.011367	-0.058139	0.09605	-0.085199	0.081503	0.022073	0.0030402	0.28007	-0.028738	0.077027	0.014018	-0.0091542	0.13492	0.035328	-0.0101	-0.014715	0.025488	0.048299	-0.0061218	-0.02987	0.11733	-0.097348	0.033976	-0.059899	0.067592	0.085986	0.0067915	-0.054352	0.1379	-0.016671	0.058898	0.090735	-0.043256	0.038121	0.045189	0.11003	0.046787	-0.0043572	-0.021501	0.07987	-0.0215	0.025643
5.64_439.7378	0.077524	0.12266	0.053653	0.23711	-0.021863	0.01887	0.0081622	-0.021115	-0.0059903	0.038603	-0.014451	-0.0032965	0.0083607	0.083384	0.093316	0.0017305	0.0471	0.043105	-0.037097	0.011502	-0.089416	-0.0029796	-0.070241	0.05037	-0.021969	-0.21999	-0.01522	0.010881	0.020737	-0.022456	-0.026866	-0.00055354	-0.01195	0.009194	0.035792	0.01809	0.033808	0.049988	0.0077919	0.042304	0.050681	-0.01155	0.013359	-0.033756	0.07054
8.16_441.3363	0.0063407	-0.019966	-0.037604	0.011447	-0.096986	0.049682	-0.038942	0.021055	0.12935	0.1825	0.22633	-0.15605	-0.0026117	-0.013075	0.046998	-0.087785	0.004415	-0.021675	0.070679	-0.026986	-0.071805	-0.010364	-0.019188	0.096775	-0.0084806	0.013337	0.056837	-0.010227	-0.013528	0.0113	-0.022143	-0.026252	-0.052006	-0.0027846	0.02522	0.0052964	-0.052459	0.10199	-0.088846	-0.022436	0.011667	0.072828	-0.082956	-0.053312	-0.043214
8.59_441.3365	0.1249	-0.012488	0.014919	0.011568	-0.015067	-0.027849	0.0011571	-0.0081884	0.035063	-0.037907	0.019072	-0.012994	-0.041815	-0.11895	-0.20509	-0.020076	-0.1063	-0.059309	0.058093	0.014593	-0.05335	0.054742	0.019702	-0.0036804	0.0052647	-0.057328	-0.0093949	0.063776	-0.0018151	-0.0485	0.038866	0.033389	-0.01976	0.0043088	-0.012545	0.079405	-0.0042488	0.05407	-0.032436	-0.005518	-0.05639	-0.0055938	-0.060817	-0.011489	0.018155
7.29_451.3206	-0.0046043	0.013451	0.030285	-0.017606	0.018765	0.002483	-0.2162	-0.061705	0.055636	0.17555	0.18933	-0.16414	-0.094157	0.030195	0.024928	-0.028257	0.0059198	-0.039061	0.05344	-0.040471	-0.10107	-0.11924	-0.04365	-0.0022549	0.031273	0.0015623	0.047177	0.079424	-0.029695	0.030754	-0.10421	-0.026953	-0.0092294	-0.033838	-0.094751	-0.0010732	0.11381	-0.011992	-0.068626	0.022304	-0.06583	0.075261	-0.078557	-0.032864	-0.0035407
8.58_451.3206	0.025289	0.19498	-0.088241	-0.067758	-0.077292	-0.041027	-0.046556	-0.010083	0.0029654	-0.19035	0.059059	0.12164	-0.003229	0.021696	-0.0098547	0.0019783	0.0048815	0.0023604	-0.019739	-0.026514	-0.065852	0.076145	0.11533	0.036264	0.026424	0.03099	0.0057778	0.010252	-0.0013295	-0.1439	0.10906	0.012423	-0.026751	0.045954	0.035355	-0.036935	-0.044526	0.011584	0.10369	-0.072345	0.019931	-0.01708	-0.0073479	0.030733	-0.0051893
8.01_451.3207	0.01226	-0.0054434	0.013879	-0.013721	0.042927	0.18307	-0.014443	0.06245	-0.066487	-0.012875	-0.0014183	0.012694	-0.0014129	-0.0030289	-0.00022034	-0.045364	-0.020053	-0.0015716	0.031014	-0.022286	-0.069912	-0.018808	0.026961	-0.099384	0.041449	-0.020428	-0.0019245	0.09274	-0.042644	0.0044457	0.050807	-0.087071	0.079151	-0.035463	-0.059396	0.017566	-0.091893	-0.039026	0.0033667	-0.0067774	0.033281	-0.0079524	0.061879	-0.018277	-0.030863
8.72_451.3208	0.050687	0.17145	0.15501	0.0013978	-0.093916	0.051779	0.14231	-0.14362	0.012146	0.0033657	0.0112	-0.026923	0.035556	0.077592	-0.22518	-0.027097	-0.089942	0.089592	0.081909	0.18383	-0.080173	-0.063458	-0.14443	-0.012603	0.0094494	0.051302	0.11451	-0.0056775	0.052554	-0.12904	0.033102	-0.075836	0.048098	-0.09305	0.068727	-0.037449	-0.019142	-0.17998	-0.029736	-0.01079	-0.098673	-0.075194	0.12212	0.08697	-0.035209
5.17_453.2430	0.010536	-0.0046111	0.018133	-0.014194	0.052612	0.17684	-0.016066	0.056288	-0.12406	-0.021124	-0.0020889	-0.0031074	0.016708	-0.0094547	0.0016258	-0.055213	-0.022173	-5.6959e-05	0.026996	-0.028105	-0.052937	0.0096096	-0.000403	0.07048	0.025289	0.01002	0.026535	-0.080986	0.011759	0.02749	0.056518	-0.030386	0.00080291	-0.018358	0.056091	-0.08637	0.039426	0.026733	-0.1066	0.075063	-0.10112	-0.051705	-0.069363	0.068348	-0.015283
8.66_453.3365	0.033989	0.20293	-0.042119	-0.099508	0.035799	0.0083495	0.0014332	0.01639	-0.036469	-0.015104	0.060192	0.079059	-0.053506	0.013834	-0.025691	-0.0018031	0.013235	0.00048	0.030614	-0.0098067	-0.020316	-0.034323	0.051191	0.071644	0.11132	0.018648	0.12598	0.093796	0.051069	-0.10277	0.028054	0.011274	-0.01787	-0.072848	0.033715	0.092754	-0.060777	-0.086242	-0.08343	-0.10331	-0.018979	-0.14432	-0.062463	0.05477	-0.063739
8.91_453.3365	0.11718	-0.047554	-0.065837	0.0088357	-0.045275	0.01399	0.072872	0.052739	0.006839	-0.0013296	0.0085553	0.0055586	0.015392	0.036362	0.25014	-0.085807	0.039981	-0.013462	-0.16827	-0.0065279	0.03069	-0.027411	0.32032	0.10085	0.11074	0.063194	0.014206	0.0078324	-0.0037787	0.090604	0.050059	0.097693	-0.072406	0.12469	0.0021973	-0.058945	0.13295	-0.21578	0.0033323	-0.075306	-0.019756	-0.035384	-0.12302	0.075545	-0.1034
7.92_457.3311	-0.014479	-0.0035828	-0.0064285	0.019641	-0.060146	-0.095481	-0.18778	-0.16254	0.058852	-0.038393	-0.024653	0.060155	-0.013418	0.0013907	0.017144	0.047438	-0.031699	-0.05926	0.049312	-0.089692	-0.2891	-0.019838	0.10528	-0.098221	-0.02206	-0.001741	-0.14165	0.012018	0.082451	-0.067635	0.028785	0.10531	0.0046355	-0.011255	0.09487	0.030625	0.12135	0.13936	0.018758	-0.082215	-0.031382	0.13581	0.13543	0.066567	-0.0043763
8.59_469.3310	0.022598	0.1934	-0.095013	-0.070665	-0.082245	-0.057436	-0.014129	-0.030508	0.011911	-0.088601	0.024843	0.029404	-0.010926	-0.0092746	0.0093092	0.0206	-0.030243	-0.02861	0.033069	-0.11372	-0.071821	0.056899	0.082649	0.027424	0.010417	-0.034006	0.012555	0.068368	0.0072707	-0.10271	0.05048	-0.046282	-0.020145	0.088232	0.003756	-0.039229	0.035183	0.096414	0.001891	0.04644	-0.12252	-0.039522	-0.042176	-0.011227	0.01811
7.29_469.3313	0.10476	-0.0092794	0.02549	0.044395	-0.022817	-0.016253	-0.0044047	-0.0080605	0.026626	-0.013403	0.020893	-0.012577	-0.042509	-0.071084	-0.11437	-0.0077403	-0.090032	-0.22884	0.075104	-0.041941	0.035064	-0.046827	0.03079	-0.075779	-0.038944	0.025014	-0.0042244	-0.072518	-0.018617	-0.004621	-0.045261	0.0052589	-0.026078	0.093356	-0.087347	-0.049402	0.068921	0.0075341	-0.036354	0.020424	-0.01831	-0.030713	-0.078744	0.1479	0.018607
5.59_471.7354	0.044435	0.16511	0.14801	0.022089	-0.16927	0.021869	0.05718	-0.068573	-0.016798	-0.020896	0.0016856	0.015886	0.031145	0.085635	0.030548	-0.004871	0.06017	-0.042892	-0.031561	-0.036983	0.0092004	-0.095943	0.031946	-0.011387	-0.012643	0.079308	-0.018756	-0.10313	0.02275	0.041336	-0.0060598	0.015454	-0.061438	-0.045039	0.1519	-0.10835	-0.0099004	-0.016484	0.051529	-0.0065838	0.095371	0.00046067	-0.080879	-0.13578	-0.025213
0.47_475.1811	0.057252	-0.046673	-0.02517	0.0042628	-0.04976	-0.021244	-0.045544	0.012805	-0.040803	-0.039649	-0.018083	-0.01739	0.041402	0.0051181	-0.055015	-0.02973	0.016535	0.062689	0.054126	0.031788	0.091736	-0.032589	0.027799	0.013478	0.049401	0.029152	0.07936	0.00056266	0.011261	-0.042144	0.011186	-0.043327	0.088783	-0.064677	0.042583	-0.00016369	0.067641	-0.068231	-0.02109	-0.042777	-0.043093	0.0069626	0.03088	-0.0033881	0.092278
1.70_476.1758	0.023664	0.00026794	0.023034	-0.0045543	0.034606	0.033754	-0.0082526	-0.0075151	-0.17225	-0.054824	-0.012052	-0.066225	-0.073881	-0.00075007	0.0018674	0.055476	-0.0096969	-0.0014294	-0.0086197	0.0085343	0.026747	0.0047103	0.046213	-0.076023	-0.099264	0.041105	0.01357	0.12438	-0.055285	-0.040265	-0.069668	-0.0092061	0.18119	-0.052104	0.024681	0.090212	0.11095	0.083681	0.071926	-0.13518	0.081097	-0.020443	-0.092183	0.0049239	-0.022659
5.20_478.2330	0.071874	0.11567	0.057262	0.21321	-0.024741	0.010005	0.00019191	-0.018688	-0.0049029	0.034986	-0.019518	-0.0024055	0.0082632	0.079677	0.090886	0.0027541	0.060963	0.028396	-0.033852	-0.013493	-0.077337	0.0289	-0.056947	0.0023901	-0.036667	-0.11361	-0.0087215	0.0017435	0.032259	-0.041667	-0.030987	0.044528	-0.018177	0.018529	0.016848	-0.00016778	-0.0083283	0.0039073	-0.047269	0.06688	0.05597	-0.04441	-0.033676	-0.0013411	0.038789
5.92_479.7219	0.010656	-0.004596	0.017942	-0.014477	0.053723	0.17641	-0.01223	0.052794	-0.12358	-0.010409	0.0076176	0.012824	0.020233	-0.01145	-0.00019515	-0.043916	-0.021543	0.0014278	0.037324	-0.026561	-0.064083	0.025492	0.0089185	0.078194	0.024668	0.017691	0.084721	-0.11541	-0.031778	0.089328	0.1043	-0.077865	0.021244	-0.027863	0.047603	-0.079551	0.076063	0.081043	-0.086854	-0.030819	-0.11757	-0.12763	-0.12635	0.10958	-0.0046823
7.90_485.3298	0.022721	-0.0052249	-3.5106e-07	-0.0045684	-0.0097489	0.11343	-0.013803	0.058291	0.13071	-0.018306	-0.028928	0.011629	-0.10294	0.019147	0.0094544	0.010258	0.0050971	-0.0028929	0.04126	-0.013584	-0.051577	-0.017995	0.0019316	-0.097693	0.050632	-0.0292	0.056335	0.056694	-0.069983	0.062982	0.086821	-0.046601	0.046923	-0.051503	-0.10955	-0.087162	-0.069795	-0.0044708	0.096043	0.065658	0.027553	0.030123	0.037215	-0.023761	-0.08644
8.59_487.3417	-0.0079457	0.0065824	0.017666	-0.0037119	0.027423	-0.02584	-0.14785	-0.20463	0.12322	-0.040979	0.16386	-0.12901	0.013995	0.0067081	0.049977	-0.018532	-0.027727	-0.01126	0.057564	-0.013037	-0.15999	0.04327	0.079736	-0.016795	-0.11132	0.034596	0.021278	-0.0041412	0.22831	0.00088262	0.06697	-0.010538	-0.1078	-0.13707	-0.046443	-0.010792	0.019235	0.055488	-0.015725	-0.095529	-0.072721	0.017356	-0.14933	0.025475	-0.035214
2.72_488.1218	0.017429	-0.012127	-0.013648	0.010882	0.0074645	0.034498	0.099362	-0.15439	0.12464	-0.16433	0.036358	0.14866	-0.061463	0.0022174	0.055634	0.085353	-0.027258	0.018194	0.017564	0.028645	0.073233	-0.032216	-0.081914	0.10676	-0.0015247	0.042039	-0.020139	0.038921	0.0073659	0.037364	0.095853	-0.032555	-0.065321	-0.04444	0.039061	-0.040791	0.052059	0.089198	0.0097646	-0.03015	-0.024731	-0.075207	-0.026175	-0.029019	0.011201
5.92_488.7275	0.10799	-0.0060066	0.04972	0.0018818	-0.015474	-0.017097	-0.013607	-0.0068831	0.00024548	-0.013263	-0.0031719	0.011146	-0.024453	-0.16726	0.07637	0.0099605	0.12174	0.048524	0.010053	0.059177	-0.11455	0.024626	-0.1145	0.022813	0.023936	-0.029547	0.055347	0.047396	-0.072509	0.049461	-0.016569	0.085046	-0.020553	-0.021426	0.035312	0.082005	0.046715	-0.016611	-0.010461	0.0084446	0.027239	-0.081566	-0.011372	0.029382	0.055812
8.59_493.3501	0.10953	0.010415	-0.012121	-0.011545	-0.019361	-0.021052	-0.00831	0.0085623	0.015692	-0.0052686	-0.0086923	-0.0048806	-0.018977	-0.021567	-0.053635	0.0094779	-0.061707	0.026821	-0.034702	0.015818	-0.02484	-0.014353	0.02771	-0.010572	0.034686	-0.0104	0.0039649	0.047867	-0.035661	-0.034559	0.022599	-0.039354	0.021806	0.0089849	0.0050024	0.008035	-0.01518	0.099501	-0.00053383	0.041277	-0.046949	0.014833	0.012319	0.099005	0.0077698
0.39_495.0482	0.040762	-0.10437	-0.029516	0.033013	-0.0081437	-0.057764	-0.038945	-0.0086192	-0.11823	-0.010537	-0.0022743	0.028909	0.038754	0.043639	0.023784	0.0271	-0.0017686	0.042674	0.28268	0.026693	0.0056628	-0.0086559	0.075602	0.037248	-0.18841	-0.133	0.042515	-0.056666	-0.058515	0.080599	0.058226	-0.043215	0.12141	0.059755	-0.098115	-0.12781	-0.0036009	-0.019711	0.029917	-0.0015364	-0.070205	-0.090733	-0.10062	-0.1137	-0.034482
8.91_495.3657	0.09906	0.0080365	-0.022738	-0.013986	-0.033901	-0.0057429	-0.025634	0.085272	0.021379	0.10993	-0.017399	0.017253	-0.034186	0.072026	0.053297	-0.10891	-0.074165	0.0037416	-0.058833	0.35145	-0.082383	-0.035183	0.04434	0.0023432	0.02069	0.21508	-0.037339	-0.12796	0.062618	-0.0025772	0.0075959	-0.056593	0.0085108	0.023093	0.048748	-0.063095	-0.13624	-0.08619	0.15856	-0.0077355	0.099985	-0.12221	-0.22091	-0.00034267	0.11149
8.67_495.3659	0.016333	-0.0056114	0.0053906	-0.01101	0.022326	0.16066	-0.0095512	0.071037	0.038099	0.022995	0.020476	0.044619	0.10425	-0.01748	-0.047418	0.15982	0.037692	-0.015854	0.030292	-0.00035059	-0.058647	-0.037101	0.016244	-0.04533	0.027029	-0.023484	-0.0028557	0.061957	-0.041367	-0.0040928	0.031303	0.010358	0.025828	-0.024895	-0.056569	-0.053763	-0.076367	-0.026603	-0.017277	0.027832	-0.074087	-0.11842	0.094633	-0.033661	0.0022209
0.49_497.1456	0.018821	0.02903	0.05883	-0.022289	0.095553	-0.062548	-0.031641	0.034285	-0.10255	-0.057151	-0.0037206	-0.048261	-0.10227	0.029276	-0.025075	0.063742	0.027983	-0.0025312	-0.002409	-0.0027905	0.019288	-0.028721	-0.0069738	-0.044291	-0.069234	0.015975	0.03455	-0.013946	-0.08301	0.099939	0.086734	-0.021172	-0.054618	0.15259	-0.010548	0.29065	-0.22537	-0.027362	0.33469	-0.048886	-0.25696	0.017649	-0.046008	0.074794	0.015257
7.21_502.3527	0.01909	-0.0019094	0.019646	-0.0049121	0.023949	0.091442	-0.042524	0.052676	-0.10942	-0.11877	-0.078433	-0.15601	-0.049414	0.0078864	0.007406	-0.011205	-0.0078607	-0.0225	-0.014153	-0.019465	-0.038334	-0.019797	0.0255	-0.10056	0.023274	0.0097008	-0.076963	0.17995	-0.057813	0.021016	0.053148	-0.038184	0.13648	-0.16226	-0.14809	-0.0936	0.07011	0.042414	0.12548	-0.11249	0.10812	-0.019418	-0.11662	0.04291	-0.0073778
8.86_503.3366	0.0063152	-0.014188	-0.0043301	0.0057063	0.040699	0.13065	0.068541	-0.10909	0.0081394	-0.25029	-0.0067619	0.049674	0.076476	-0.02632	0.052291	-0.040923	-0.05587	-0.0079257	0.062735	-0.037277	-0.2009	-0.04781	0.019412	-0.18019	-0.091275	0.031502	0.046434	-0.010585	0.17251	-0.0027042	0.078834	-0.080699	-0.012142	0.0035274	-0.20605	-0.15268	-0.043665	0.072585	0.005573	-0.024324	0.081504	-0.12427	-0.048415	0.023225	0.01599
7.40_503.3368	0.11627	-0.0221	0.060241	0.032629	-0.033761	-0.02363	0.0066585	-0.026084	0.049417	-0.042146	0.022501	-0.014909	-0.049012	-0.090903	-0.29616	-0.043241	-0.15382	-0.21761	-0.014229	-0.075211	-0.045583	-0.123	0.15163	0.014392	-0.0021386	0.067433	0.022541	-0.03316	-0.066813	0.055245	0.072002	0.015195	-0.084974	0.10576	0.077278	0.011397	0.067582	0.016729	-0.043133	-0.078467	0.0068022	-0.044291	-0.063266	-0.094069	-0.0060244
7.93_503.3369	0.13554	-0.018255	0.016923	0.025316	-0.030182	-0.026896	-0.0044663	-0.0059689	0.036968	-0.03876	0.023408	-0.013348	-0.050265	-0.1161	-0.22944	-0.021969	-0.14286	-0.13433	0.016953	0.013738	-0.040861	-0.015144	0.061239	-0.012198	0.015897	-7.0408e-05	-0.0019791	0.009289	-0.029518	0.034315	0.019106	0.015811	-0.065545	0.043918	0.054914	0.0035569	0.052241	0.023451	-7.4873e-05	-0.010679	0.0036367	0.0022964	-0.0033784	0.070658	-0.013402
3.29_506.1660	0.024316	-0.0047685	0.0011927	-0.0041984	-0.0085668	0.10026	-0.011177	0.051129	0.11615	-0.014356	-0.026463	0.014046	-0.0926	0.015288	0.010009	0.013772	0.0094682	0.0077291	0.020515	-0.003797	0.026466	0.0041443	-0.033518	0.066597	-0.072828	0.018974	-0.042586	-0.021184	0.016216	-0.018288	0.0063246	0.052056	-0.00645	0.0038699	0.011105	-0.016418	0.062435	0.023059	0.089223	0.013774	0.0096819	0.032801	0.022818	-0.0059085	0.00033777
8.59_509.3236	0.10373	-0.016574	0.0064748	0.0085166	-0.011759	-0.011068	-0.0042055	0.0013251	0.028164	-0.022312	0.011723	-0.0084603	-0.025394	-0.071612	-0.12011	-0.00832	-0.061409	-0.002064	0.034175	0.023409	-0.037159	0.032371	-0.0046096	-0.0029179	0.023059	-0.032613	-0.018749	0.084155	-0.034382	-0.053496	0.012421	-0.028335	-0.023375	0.024048	0.013553	0.040305	0.060282	0.026301	-0.0071652	0.010084	-0.071107	-0.025776	-0.02107	-0.025113	0.019529
7.41_509.3446	0.021599	-0.005563	-0.00084562	-0.0048563	-0.010402	0.12199	-0.015309	0.063225	0.14022	-0.020671	-0.032087	0.01014	-0.10819	0.021947	0.0095358	0.0091539	0.0048193	-0.0036144	0.043425	-0.013638	-0.060159	-0.021216	0.0035102	-0.11236	0.061552	-0.033617	0.062494	0.076952	-0.075142	0.083108	0.10665	-0.047033	0.060853	-0.049019	-0.11984	-0.11473	-0.075201	0.011332	0.13755	0.084397	0.0305	0.044161	0.058242	-0.030247	-0.01081
7.92_509.3448	0.025917	0.20029	-0.093229	-0.081884	-0.088616	-0.018334	-0.045994	0.054494	-0.027849	0.044728	0.007192	0.010699	-0.058256	0.0067316	-0.018661	0.012553	0.0043927	-0.023373	0.00018292	0.0029502	-0.013025	-0.025005	0.053216	0.012079	0.042014	0.042523	-0.021084	0.061315	-0.094001	-0.044415	-0.0073321	0.017984	0.086749	-0.002217	0.013363	-0.067651	-0.027057	0.082938	0.0060578	0.063221	-0.056349	0.061051	0.10148	0.070456	0.082382
4.01_510.3267	0.010189	-0.011873	-0.00069433	0.0048064	0.051719	0.075669	0.097332	-0.15713	-0.058199	-0.17564	0.055614	0.13151	0.075594	-0.029465	0.046741	0.027431	-0.05045	0.014072	0.024407	0.019047	0.017817	-0.039268	-0.017869	0.054044	-0.068647	0.049428	-0.029997	0.10673	0.0013065	0.090672	-0.15823	-0.041773	0.05372	-0.085158	0.045638	0.06549	-0.028455	0.1136	0.085155	0.18671	0.019236	0.094673	-0.14272	0.026297	-0.023531
8.90_511.3393	0.10104	-0.021387	-0.0063917	0.0084054	-0.0036025	-0.0059185	-0.0059787	0.0075618	0.018312	0.0024312	0.0018464	-0.0041844	0.00042502	0.040233	0.013128	0.0073251	-0.037177	-0.04166	-0.029305	0.12405	-0.031084	-0.035545	0.044093	0.0050647	0.053072	0.095734	-0.052773	-0.0073054	-0.026826	0.011798	-0.037756	0.010341	-0.041393	0.040898	0.00049279	-0.0049326	0.074384	0.023087	-0.015984	0.10119	-0.010292	-0.04875	-0.027055	-0.0019524	0.048605
7.29_511.3606	0.072939	0.12036	0.0027866	0.20721	-0.030131	0.02172	0.0027578	-0.0045007	0.012759	0.049851	-0.016368	-0.01088	0.001516	0.069363	-0.012187	0.0086904	-0.060856	0.042841	-0.048239	0.052566	0.060663	-0.14803	0.043507	-0.026956	0.045535	-0.0076999	-0.029616	-0.040297	-0.04092	0.028259	0.017025	-0.043161	-0.026153	0.085041	-0.04156	-0.017581	0.085197	0.073555	-0.047204	0.057065	-0.011078	0.02882	0.014453	0.18637	-0.090876
6.15_511.3609	0.027527	-0.0028285	0.004592	-0.0043583	0.0033485	0.053985	0.021405	-0.0056417	0.054447	0.044938	0.039409	0.10215	-0.1346	0.0097175	0.0074254	0.069419	0.00055465	0.012266	0.043287	0.0011433	0.0032195	2.9338e-05	-0.00077811	0.0029461	-0.028654	0.0071857	0.011958	-0.021238	-0.0029251	0.017311	0.014518	-0.00073424	0.017631	0.015673	0.012306	0.0087026	-0.012992	-0.010407	-0.045736	0.013012	0.019568	-0.012885	-0.016458	-0.017506	-0.018695
4.80_519.3178	0.00054421	0.055144	0.086835	-0.04807	0.16861	-0.058723	-0.044426	0.13964	0.034066	-0.022498	0.02492	0.034205	-0.033017	0.056375	-0.079971	-0.0086272	0.043052	0.032563	0.021952	0.0423	-0.030285	0.20473	0.18755	0.10835	0.036609	0.0029584	0.085663	-0.020532	0.041246	0.055377	0.11285	0.13063	0.033608	-0.090048	-0.056293	-0.024077	0.079501	-0.013918	-0.048616	0.17135	-0.062738	0.023582	0.051233	0.030549	0.029769
7.39_519.3315	0.0047418	-0.016546	-0.0091338	0.010665	-0.046558	0.11782	-0.094677	0.072541	-0.069614	-0.028899	0.29162	-0.054719	-0.055454	0.035678	0.04028	-0.052343	-0.026079	-0.0050647	0.012367	-0.0067216	-0.040183	-0.0061341	0.013599	-0.059883	0.042278	-0.014073	0.015341	0.11214	-0.0057905	0.0588	-0.029098	-0.040274	-0.052416	-0.047798	-0.0016166	-0.04087	-0.020356	-0.072421	-0.030006	-0.087109	0.10258	-0.027962	0.012266	-0.037681	0.056303
0.47_525.1668	0.082989	-0.039069	0.043226	-0.01199	0.0015251	-0.03429	-0.034927	0.054818	-0.057952	0.01966	0.017673	0.029915	0.021418	0.061166	0.060833	0.04718	-0.1571	0.016908	0.01743	0.040376	0.028568	-0.020265	-0.01538	-0.022947	-0.074053	-0.10599	0.025435	-0.017316	0.0016057	-0.04638	0.13596	0.037844	0.064789	-0.097233	0.023613	0.0028894	0.01287	0.026592	-0.0039858	0.016859	-0.012968	0.039404	0.027592	-0.033239	-0.078209
7.99_525.1945	0.017275	-0.013579	-0.016871	0.02287	-0.098398	-0.0060362	-0.1114	0.069776	0.058399	-0.072495	0.2268	-0.14181	-0.015495	0.027122	0.04572	-0.059564	0.0054262	-0.022262	-0.016847	-0.0027315	0.015906	0.015069	-0.01059	-0.017736	-0.017506	0.0137	-0.029416	0.13912	-0.051273	0.10229	0.046712	-0.0196	-0.097386	-0.036259	-0.026042	-0.075431	-0.069069	-0.081166	0.058353	0.00074535	0.030721	0.0034198	0.006167	-0.069951	0.045829
7.92_525.3184	0.004115	-0.016917	-0.010556	0.0095954	-0.047	0.13329	-0.095607	0.084374	-0.042732	-0.029767	0.27536	-0.055217	-0.038553	0.036138	0.034566	-0.043422	-0.018831	0.0023325	0.0057857	0.010133	-0.0037031	0.0063371	0.013069	-0.034091	-0.071578	0.01143	0.0080027	0.1458	-0.060284	0.041022	-0.043963	-0.0063616	-0.04354	-0.01003	0.051879	0.0061916	0.077949	-0.098114	0.048662	0.074066	-0.098513	-0.086099	0.066802	-0.059086	-0.0060312
8.02_525.3763	0.027771	-0.0024816	0.0059236	7.6935e-06	-0.014662	0.046152	-0.032723	0.056321	0.067474	-0.058421	-0.061436	-0.078285	0.025943	-0.011118	0.0090737	-0.048445	0.013437	-0.016238	0.00085865	-0.021449	0.0046863	0.0020437	-0.0161	-0.0036134	0.0042012	-0.0016956	0.013733	-0.0181	0.0072169	-0.029252	-0.016571	0.0083817	0.0092484	-0.020465	0.0063312	0.0067254	-0.01491	-0.0037458	-0.0019878	-0.024884	-0.0091647	0.0030069	-0.0081581	0.0014246	0.017957
7.29_527.3342	0.018687	-0.0062353	-0.0012551	-0.0084807	0.0013393	0.14325	-0.0088164	0.072387	0.12445	0.036037	0.0054217	0.076202	0.058165	-0.015703	0.0037732	-0.088252	-0.0015747	0.00023027	0.045626	-0.02254	-0.048869	-0.0044256	0.0032777	-0.048971	0.03606	-0.039639	0.043235	-0.023869	-0.05964	-0.026152	-0.0079402	-0.0095418	-0.033823	-0.041758	-0.080592	-0.042976	0.016218	-0.0093197	0.12489	0.011001	-0.052125	-0.0051168	0.10188	-0.021915	0.027813
4.89_533.3336	0.12559	0.0088525	0.021585	0.0088356	-0.0065656	-0.024271	-0.016732	0.0037584	-0.010952	-0.017319	-0.0041548	0.0048221	-0.039299	-0.17814	0.02657	0.0039668	0.073413	-0.0020525	0.05803	0.038351	0.025385	0.03436	-0.05624	0.0007398	0.030393	0.019439	-0.030871	-0.030253	0.016077	0.018948	-0.047773	0.065653	-0.0031784	-0.068076	0.034756	-0.046366	-0.039755	-0.029257	0.039263	0.075721	-0.024133	0.028025	0.016036	-0.060814	0.014272
0.46_543.1331	0.10612	-0.063769	0.082573	-0.024167	-0.012901	-0.02975	-0.012372	0.035419	0.009122	-0.0023875	-0.0018518	-0.039257	0.025325	-0.082851	-0.058827	0.0039423	-0.19215	0.19097	-0.16961	0.048323	-0.075533	-0.11053	0.0011654	0.011959	-0.014896	-0.059711	0.01953	0.012705	0.0087413	0.00049737	0.032864	-0.022104	-0.01565	-0.049122	0.034487	0.0071872	0.0016368	-0.02541	0.045552	0.02166	0.090808	-0.016908	-0.0053453	-0.00072396	-0.059188
3.54_543.1683	-0.0054031	-0.030033	-0.053133	0.03216	-0.16187	0.0025132	-0.083413	0.073908	-0.076258	0.14891	-0.040668	0.015688	-0.06454	-0.0043031	-0.0028487	0.031173	-0.0049968	-0.032403	0.0040076	-0.046285	-0.049621	-0.054511	0.0069516	0.073336	-0.12593	0.065029	0.019767	0.14701	0.045957	0.020988	-0.10074	0.04399	-0.062539	-0.055945	0.057677	-0.00046013	-0.035059	0.18346	0.03396	0.075749	0.040076	-0.17631	0.061223	-0.043104	-0.029493
5.15_547.3490	0.12108	-0.00019913	0.041221	0.012149	-0.015483	-0.021512	-0.018852	-0.0017648	-0.014595	-0.019644	-0.0020571	0.01076	-0.039579	-0.15677	0.071325	-0.0032041	0.10386	0.04007	0.064059	0.0012872	-0.0075311	0.0062574	-0.063423	-0.0074727	0.039715	0.012666	-0.074992	0.0089752	0.041121	-0.015497	-0.041691	0.028614	-0.014771	-0.0054739	0.027632	-0.10044	-0.0090325	0.016068	0.00024821	-0.0059314	-0.033385	0.037503	-0.019053	0.0010862	-0.068588
0.39_548.9944	0.026134	-0.089278	-0.064981	0.042685	-0.079138	-0.071448	-0.064637	0.0052673	-0.040623	-0.030516	-0.045004	-0.035161	0.071375	0.017572	0.011535	-0.01077	0.0093878	0.074086	0.30622	-0.037896	0.12374	-0.11083	0.029084	-0.074386	-0.063086	0.05461	0.027285	0.052447	0.052562	-0.18701	0.11299	0.018703	-0.12637	0.10847	0.018987	-0.049939	-0.050803	-0.05367	-0.041921	0.050621	0.082973	0.049092	0.12442	0.11693	-0.01117
2.43_559.1103	0.096254	-0.0033478	-0.00020924	-0.024095	-0.010228	-0.016892	-0.0086831	0.023638	0.014894	-0.0017135	-0.0035537	-0.0017753	0.011644	0.035905	0.029049	0.032539	-0.078775	0.075313	-0.036613	-0.080614	0.021891	-0.0031594	0.025284	0.067861	-0.025504	-0.021459	0.0001142	-0.052316	-0.014883	-0.019366	0.019191	-0.088699	0.026529	0.019666	-0.034992	-0.067082	-0.038015	0.054231	-0.0018658	-0.020963	0.00053941	0.0067765	-0.0093069	-0.10016	-0.0070264
3.53_559.1420	0.017329	-0.0066148	-0.0020527	-0.00881	0.00093384	0.15149	-0.011596	0.080131	0.13224	0.033376	-0.0018502	0.071872	0.071997	-0.01571	0.0043681	-0.097233	0.0026893	0.0095496	0.030493	-0.015012	0.0095167	0.023275	-0.034117	0.1035	-0.079626	0.010192	-0.017253	-0.081938	0.0082051	-0.030139	0.0067507	0.043441	0.0053667	0.0053367	0.054045	-0.0014324	0.083263	0.016636	-0.018636	-0.011545	-0.011615	-0.0077461	0.030101	0.0087779	0.053184
5.47_561.3645	0.072803	0.12232	0.05812	0.21126	-0.02505	0.0095903	0.0050674	-0.028727	-0.012029	0.028452	-0.014623	0.0036444	-0.0027754	0.081565	0.0761	-0.010921	0.034964	0.03535	-0.014346	-0.10121	-0.061028	0.017622	-0.10325	0.0086755	0.020755	-0.024193	-0.072605	0.0060062	0.035733	-0.019755	-0.095831	0.0071583	-0.01678	0.077543	0.0070306	-0.08597	0.019753	0.024419	0.042769	-0.061936	0.0023954	-0.0014112	-0.030633	-0.050298	-0.003204
5.56_587.2859	0.017544	0.036076	0.31528	0.078358	-0.053825	-0.076903	-0.040876	0.098969	-0.022355	0.023463	0.018	0.082418	0.021822	0.14799	-0.062971	0.04909	0.06406	-0.08166	0.036721	-0.022695	-0.0013203	0.2699	0.027134	0.16389	0.080494	0.23153	0.2104	0.043451	-0.13673	0.11956	0.15453	-0.032144	0.052255	0.014718	-0.078748	0.066557	0.022554	0.090422	-0.006995	-0.19613	0.13561	0.14841	-0.012156	0.027305	0.021126
3.58_589.1510	0.027834	-0.0024635	0.005991	-1.3977e-05	-0.014481	0.045511	-0.032293	0.055712	0.066568	-0.057548	-0.061228	-0.077256	0.025792	-0.011285	0.0091953	-0.047282	0.013936	-0.012894	-0.00056891	-0.021149	0.016761	0.0057183	-0.020853	0.020445	-0.012266	0.0005071	0.01826	-0.067663	0.0080827	-0.078638	-0.069401	0.013759	-0.036628	-0.034423	0.013157	0.050521	0.021054	-0.029859	-0.03911	-0.050612	-0.016988	-0.0019608	-0.042216	0.01718	0.013548
0.41_595.9997	0.050713	-0.01162	-0.04576	0.0014768	-0.0059573	-0.010203	-0.044612	-0.0065438	-0.11835	-0.011486	-0.01093	0.034408	0.018932	-0.00030648	-0.068063	-0.0083336	0.098325	0.081476	0.16629	0.055617	-0.12193	0.18336	-0.05984	-0.014808	-0.12221	-0.023796	-0.0066727	-0.0032333	-0.12714	0.10149	-0.020092	0.074431	0.017313	0.010457	0.038535	-0.031784	0.010372	0.05161	0.019926	-0.095459	-0.013765	-0.10532	-0.063859	0.077585	0.081868
5.08_597.3282	0.071917	0.10948	0.011121	0.21895	-0.0061318	0.00073759	-0.0055278	-0.017889	0.0011314	0.014992	0.0039445	-0.023259	0.00027965	0.069298	-0.066416	-0.0099628	-0.097314	0.020938	0.033746	-0.057721	0.0032519	0.13577	-0.027196	-0.016168	0.0082039	0.030682	-0.093419	0.093849	-0.084737	0.07781	-0.052073	0.0077312	-0.10745	0.023492	0.050583	-0.11745	-0.12738	-0.21174	-0.12055	-0.060394	-0.029207	0.098249	-0.037812	-0.050435	-0.050365
5.61_601.3016	0.11216	-0.011553	0.084627	-0.0039752	-0.0083556	-0.03215	-0.018027	-0.0079498	0.01348	-0.014573	0.003438	0.0021806	-0.036002	-0.21454	0.0017178	0.007658	0.094685	-0.025992	0.043911	-0.011874	0.073838	0.021134	0.088095	0.040843	0.017012	0.046489	0.050824	-0.048348	-0.025487	0.060658	0.046035	0.027611	0.011434	-0.091974	-0.018775	0.12525	-0.053242	0.0080113	0.023898	0.039496	0.15351	-0.092082	-0.0092754	-0.063313	0.11702
5.20_611.3433	0.0050292	0.059667	0.096696	-0.043938	0.17262	-0.14665	-0.049807	0.086632	-0.05406	-0.017712	0.036878	0.024828	-0.01333	0.031631	-0.032785	-0.064863	0.050992	-0.059138	0.038751	-0.076018	-0.081555	-0.29691	-0.21013	0.041797	-0.049874	0.017134	0.039458	0.035805	-0.10664	0.019113	0.016187	0.092193	0.0016059	0.04717	-0.027526	-0.097182	-0.0076545	-0.017703	-0.073693	-0.016025	-0.052215	-0.16198	-0.018927	9.1782e-05	0.062579
5.75_615.3174	0.17923	0.0040824	0.078736	0.020969	-0.024683	-0.03847	-0.02512	-0.0007069	0.0048979	-0.017883	-0.00077577	0.010001	-0.041809	-0.25501	0.10204	0.012206	0.1437	0.0080559	0.065784	0.099593	0.027277	-0.084475	0.11643	0.023763	0.012098	-0.041417	-0.028165	-0.075976	-0.0025613	-0.033847	0.029641	-0.019755	-0.0063405	-0.010797	-0.0084706	0.089399	-0.068813	0.010462	0.042039	0.027542	0.11992	-0.095466	0.025044	0.029494	-0.0092047
4.01_619.1995	0.027759	-0.0024874	0.0059281	-7.9345e-06	-0.014642	0.046183	-0.032713	0.056403	0.067455	-0.058334	-0.061801	-0.078311	0.026097	-0.011151	0.0091587	-0.048123	0.013773	-0.014181	-0.00012666	-0.021517	0.01191	0.0043234	-0.018887	0.011105	-0.0062504	-0.00052033	0.014606	-0.050211	0.0034536	-0.063421	-0.050548	0.0091776	-0.025265	-0.035371	0.0023333	0.034913	0.0099238	-0.024097	-0.022917	-0.041092	-0.013987	0.00011627	-0.030988	0.01201	0.059642
7.18_629.3327	0.045019	0.17647	0.17757	0.024239	-0.16071	-0.0024951	0.057507	-0.076675	-0.00092135	-0.026406	-0.0015704	0.018226	0.034977	0.079058	0.065416	0.02653	0.021192	-0.10998	0.02626	-0.12249	0.0026336	-0.028055	0.0031812	0.052835	-0.0042417	0.13321	0.0074332	-0.026413	-0.0049224	-0.13238	-0.069449	0.083277	0.065732	0.0010845	-0.021271	-0.0039219	-0.10084	-0.035186	0.055038	0.052676	0.055026	-0.074382	-0.02539	0.0039842	-0.0578
5.91_629.3330	0.16545	0.016761	0.16042	0.035405	-0.033476	-0.024196	-0.012995	0.0058194	-0.022088	-0.011533	0.0058972	0.014921	-0.031948	-0.25817	0.24371	0.025231	0.18916	-0.031222	-0.023237	-0.0076488	0.037275	-0.1758	0.22281	-0.021772	-0.065739	-0.055877	0.020423	-0.047003	-0.023238	-0.028631	0.11648	-0.05247	0.021215	0.041498	-0.059945	0.015538	0.052075	0.062498	-0.1093	-0.062079	-0.008484	0.0087007	0.050762	-0.064438	-0.055537
6.30_631.3112	0.027167	-0.00010183	0.017543	-0.0022434	0.016258	0.011569	-0.0042245	-0.012295	-0.099117	-0.033339	-0.018513	-0.022273	-0.11246	-0.0041763	0.055759	-0.2075	-0.050949	0.0087573	0.0045823	-0.027901	0.027566	0.031096	0.0051942	-0.006808	-0.045434	0.029757	-0.061157	0.02094	0.012157	-0.023733	-0.0082989	-0.034654	0.056928	-0.020519	0.01717	0.048607	0.030793	0.010336	0.02669	-0.030666	0.033841	0.040255	-0.028998	-0.0035423	-0.041743
5.50_631.3117	0.05243	0.13715	-0.16477	0.11176	0.14199	-0.043245	-0.02698	0.017053	0.0089243	0.0010792	-0.12792	0.035814	-0.0034763	-0.026479	0.021027	0.047875	-0.017834	0.090428	0.049941	-0.0079638	-0.17619	0.18171	0.08178	0.1141	0.05127	-0.0057651	0.11556	-0.054703	-0.0032465	0.0029174	0.089587	0.11014	0.109	0.017581	-0.021296	0.081005	0.044979	-0.13833	0.10191	0.079265	-0.023519	-0.064607	-0.043997	-0.066389	-0.072424
5.10_631.3120	0.018571	-0.0001834	0.024396	-0.0089505	0.052313	0.061349	-0.0031355	0.0017344	-0.21368	-0.00023576	0.029546	-0.0026123	0.10319	-0.043048	-0.0034201	-0.050286	-0.019231	-0.017284	0.0089476	-0.034407	-0.043535	0.0028645	0.02579	0.019539	0.083912	0.0082314	-0.065647	-0.015687	0.064052	0.020232	0.044539	-0.095419	-0.080441	0.081949	0.024488	0.073734	-0.06802	0.028125	0.087028	-0.14471	-0.072233	-0.064374	0.17452	-0.020947	-0.0054241
0.45_637.2336	0.064374	-0.072615	-0.0017003	-0.013766	-0.040688	-0.022295	-0.038866	0.013984	-0.015125	-0.033322	0.0032786	-0.03438	0.035548	0.0063986	-0.087122	-0.025991	-0.050108	0.16808	0.056134	-0.0092097	0.069891	-0.054759	-0.045379	-0.041439	0.064912	0.12719	0.027662	0.0028934	0.046599	-0.013825	-0.028988	0.079664	0.12586	-0.10254	-0.03743	0.053775	0.082523	-0.086987	0.0094492	0.051239	0.011077	-0.048629	0.09157	0.1536	0.032308
7.34_643.3478	0.028498	0.034228	0.32527	0.068222	-0.0032275	-0.0043208	0.052621	0.015286	-0.010805	0.058929	0.025815	0.045501	0.0017667	0.12209	0.12861	0.013048	0.14	-0.13181	-0.017438	-0.10155	0.057412	-0.10277	0.088651	-0.022389	0.0074416	0.17757	0.055816	0.10989	0.030192	-0.042866	-0.0072099	0.039968	0.025936	-0.026866	-0.038859	-0.053269	0.024408	-0.042443	-0.057332	-0.0090266	-0.15079	0.016017	0.055214	0.061924	0.043692
5.63_645.3274	0.10755	0.00099302	0.063218	0.019906	-0.0086583	-0.016963	-0.0094702	0.0050925	-0.012961	-0.017637	0.0083224	0.01264	-0.026874	-0.18467	0.092704	0.015304	0.059026	0.0065349	0.094331	0.080844	-0.03527	0.0040558	-0.14392	-0.047763	0.01556	0.069865	0.00022551	0.0035386	-0.042471	-0.02377	-0.02201	0.078943	0.030606	-0.021199	-0.039824	0.012337	0.028319	0.0055105	0.039488	-0.039671	-0.068111	0.02135	0.010413	0.0081454	0.052114
5.40_645.3275	0.0055412	0.057511	0.086846	-0.045373	0.16058	-0.12782	-0.024598	0.081972	0.050276	0.039398	0.061639	0.13838	-0.11976	0.047566	0.0025304	-0.27284	-0.0028247	-0.0015325	0.058139	-0.049591	-0.05325	-0.086973	-0.070033	0.087727	-0.010583	0.0022592	-0.034643	0.028122	0.034309	-0.0205	0.022393	0.099324	-0.01077	-0.019228	-0.011592	-0.065356	0.092447	0.00044591	0.058439	-0.036541	0.0463	-0.040365	0.11441	-0.021242	-0.087443
0.39_665.0587	0.012853	-0.043685	-0.0759	0.11161	-0.069842	-0.060802	-0.081728	0.013519	-0.10767	-0.062547	-0.03169	-0.0032269	0.054357	-0.021466	0.021029	0.013054	-0.012736	-0.029847	-0.0031685	-0.04838	-0.061542	0.044792	0.048888	0.032235	-0.31028	0.13748	0.28809	-0.052293	-0.13383	0.10786	-0.093606	-0.11923	-0.029704	-0.041517	0.13791	-0.052781	-0.046754	-0.16527	0.091228	0.099907	-0.039868	0.0045559	0.0064068	0.037314	-0.036256
8.00_681.3987	0.015331	-0.0020934	0.021562	-0.013001	0.060318	0.11126	0.015687	-0.0058912	-0.18561	0.033783	0.058919	0.075063	-0.027365	-0.017012	0.0057386	-0.03403	-0.037744	-3.8714e-05	0.039564	-0.024341	-0.069606	-0.035912	0.044146	-0.08341	0.13979	-0.05067	0.03094	-0.0052353	0.097911	-0.073064	-0.18025	0.085234	-0.039389	0.042778	0.062264	-0.083	0.14614	0.078487	0.22351	-0.066434	-0.078195	0.042743	-0.013778	0.043487	0.061987
0.45_705.1875	0.081448	-0.069773	0.082583	-0.022094	-0.0036854	-0.034436	-0.0020485	0.027222	0.0050958	0.0097314	0.020604	-0.0064802	-0.0016162	-0.094615	-0.08189	0.029281	-0.23415	0.24965	-0.16699	0.018687	-0.035406	-0.15562	0.030355	0.065241	0.046638	-0.021378	0.039048	0.057601	-0.0033696	0.019271	0.029816	-0.00076478	0.051049	-0.090256	0.05224	-0.0028452	0.01232	-0.030962	0.027257	0.073066	0.13947	-0.067258	-0.0095171	-0.19716	0.047522
0.48_707.2075	0.08381	-0.0094265	0.027612	-0.0015793	0.0081224	-0.038276	-0.023208	0.033305	-0.058913	-0.022144	0.013423	0.045012	0.030483	0.010255	0.11922	0.043533	-0.087674	-0.043258	-0.038232	0.11273	-0.028402	-0.0076474	0.000204	-0.038118	-0.10158	-0.064809	0.041074	-0.051467	-0.0016779	0.020201	0.057927	0.020732	0.00051842	-0.013654	-0.038265	-0.0073594	-0.00214	0.065215	-0.068161	-0.05094	-0.010277	0.067161	0.016997	0.085678	-0.0065067
2.88_715.2038	0.0068459	0.0053256	-0.017234	0.027094	-0.11408	-0.17919	0.0054279	0.26067	0.037104	-0.094898	0.035295	0.047763	-0.073921	0.053859	-0.029702	-0.0056356	0.048924	-0.021056	-0.051036	-0.021632	0.011528	-0.071459	-0.06428	-0.090628	0.0037399	-0.049942	0.0031794	0.0059777	0.20752	0.18986	-0.026726	0.012586	-0.066867	-0.12725	-0.071796	-0.029061	0.0093275	-0.06665	-0.027714	0.081338	-0.23393	-0.059144	0.0047001	-0.09231	-0.051587
2.44_715.2045	0.10366	-0.001805	-0.0049763	-0.02972	-0.027489	-0.025655	-0.012664	0.024129	0.0040622	0.007207	-0.02349	0.0062345	0.016643	0.093933	0.047941	0.036174	-0.075637	0.093069	-0.072078	0.016291	-0.041483	-0.019778	-0.048065	0.030092	-0.019583	-0.0013958	0.031052	0.025844	-0.0095916	0.026068	0.018568	-0.036557	-0.065445	0.063184	-0.042356	-0.034665	-0.018485	0.061552	-0.014968	0.0053958	0.045764	0.044672	0.03833	0.11969	-0.0032206
0.39_719.0038	0.008784	-0.05484	-0.055395	-0.0026075	-0.16043	-0.088204	-0.070783	0.0037169	-0.032468	-0.055404	-0.032824	-0.024447	0.069395	0.034326	0.036742	0.00023254	0.0080333	-0.038667	0.10465	-0.011608	0.083086	-0.052981	0.0036968	-0.051217	-0.16285	-0.0052699	0.19906	0.11879	0.052906	-0.18951	0.07903	-0.014048	-0.25899	0.090676	0.096406	-0.01556	-0.025761	-0.10816	-0.084441	0.127	0.21495	0.055717	0.032125	-0.035891	0.066637
4.91_729.3593	0.016633	-0.0015873	0.022546	-0.0058278	0.032393	0.096073	-0.042161	0.04732	-0.15015	-0.12581	-0.079499	-0.16274	-0.071229	0.0099815	0.012009	-0.014407	-0.010695	-0.019394	-0.012128	-0.040454	-0.032363	-0.014481	-0.024446	0.058777	0.09718	0.012842	-0.080933	-0.049026	0.091897	-0.00011771	0.068605	-0.096822	-0.16404	0.050235	-0.0071961	0.038373	-0.13663	-0.050011	0.058222	0.017044	-0.082496	0.039916	0.082042	0.023098	0.017047
0.49_739.1642	0.045762	0.052726	-0.15003	0.11081	-0.017341	0.0077393	-0.067703	0.020938	-0.0071758	0.0031839	-0.014682	-0.0010026	0.065295	-0.038139	0.06711	-0.027412	-0.049718	0.047607	-0.016774	-0.01583	0.033492	-0.017882	-0.072381	-0.021804	0.11155	0.11744	0.077993	0.058643	0.034338	0.00028484	0.038383	0.050556	-0.050778	-0.1167	-0.031796	-0.040385	-0.06124	-0.071544	0.0049077	-0.10579	-0.012086	0.01487	0.047604	0.092055	0.027963
3.55_743.2354	0.099558	-0.0058275	0.037185	-0.041501	0.022848	-0.02513	-0.0093426	0.060373	-0.021686	0.070245	-0.11684	-0.023373	0.05152	0.036128	0.057255	0.037896	-0.095453	0.060587	-0.0084555	-0.022521	-0.041633	0.036589	-0.062306	-0.082313	0.023755	0.053951	-0.021792	0.044315	-0.05197	-0.1168	-0.010412	-0.022111	0.021281	0.03523	0.0084333	0.019857	0.060251	-0.036083	0.015791	0.038438	-0.071571	0.084649	-0.035034	-0.12276	-0.0082508
3.21_743.2356	0.10672	0.0025582	0.001535	-0.024561	0.074437	-0.0068511	0.051179	-0.022043	0.047477	0.046299	0.0072088	-0.021446	0.074367	0.049739	0.050173	0.095796	-0.078186	0.11659	-0.026382	-0.053571	-0.050584	-0.061387	0.011893	-0.042701	0.0049382	0.076746	-0.021416	-0.048181	-0.00047606	0.057473	0.017358	-0.035728	0.046876	0.083544	-0.010213	-0.07698	0.094358	-0.042744	-0.069986	-0.062504	-0.014959	0.073992	0.037842	0.012739	-0.070654
3.21_759.2089	0.027727	-0.0010254	0.0092024	-0.0036213	0.0094248	0.017324	0.0044168	0.010299	-0.016647	0.057618	0.042214	0.071587	0.1807	-0.060507	-0.00019164	-0.10768	-0.0022294	-0.015443	0.021218	-0.026399	-0.017515	0.01382	0.021004	-0.013676	0.029465	-0.010973	-0.0099259	-0.016439	0.0003342	-0.016574	-0.011528	-0.0043153	0.00043272	0.014355	0.008223	0.001913	-0.016543	0.0059388	0.0036718	-0.031554	-0.051367	-0.032208	0.064772	-0.028698	0.0116
2.43_762.1094	0.027662	-0.0025186	0.0058478	-1.0313e-06	-0.014835	0.046986	-0.033203	0.057287	0.068526	-0.059278	-0.062691	-0.079591	0.026545	-0.010961	0.0091625	-0.049208	0.013795	-0.015376	0.00016321	-0.020842	0.0090309	0.002981	-0.019117	0.0044383	0.00017495	-0.00090567	0.02264	-0.028948	0.022277	-0.033409	-0.029128	0.019044	0.016293	-0.0042304	0.036735	0.016954	-0.012966	0.0019164	-0.020448	-0.032751	-0.01186	0.0010485	-0.013134	0.0045418	0.018581
2.43_763.1148	0.052079	0.053319	-0.088177	-0.2949	-0.059515	-0.065383	-0.056833	0.06519	-0.032457	-0.0052656	0.018104	0.022762	-0.03239	-0.004841	0.031827	0.035067	-0.0028779	-0.06715	-0.015812	-0.072848	-0.022787	0.057716	-0.052499	0.067116	-0.091222	0.0090236	0.03025	-0.0025473	-0.036512	-0.060829	-0.021447	-0.045105	0.046968	0.073484	-0.040421	-0.086215	-0.090498	0.022924	0.0052941	-0.033248	0.022964	0.011044	-0.040991	0.0088341	0.01351
5.57_864.4487	0.0082228	0.029926	0.071166	-0.032877	0.11269	0.035267	-0.19253	-0.040059	-0.0026509	-0.033519	-0.071099	-0.024344	-0.16847	0.057495	-0.017944	0.070508	0.0080124	-0.00031284	-0.011648	-0.011568	0.0079453	-0.033008	-0.021102	0.028034	-0.0091772	0.0053636	-0.069962	0.021964	0.099485	0.039668	0.043491	0.07585	0.027701	-0.0033368	0.057843	0.098316	-0.14057	-0.13194	-0.069661	0.040142	-0.037142	-0.06386	-0.08587	0.052246	0.054433
5.64_878.4640	0.11028	-0.0022633	0.051686	0.01522	-0.013632	-0.024366	-0.013325	-0.0072164	-0.01215	-0.013008	-0.003273	0.0040721	-0.032509	-0.1735	0.096162	0.0045538	0.12621	0.060973	0.016484	0.039123	-0.056269	-0.016893	-0.059739	-0.028654	0.037702	-0.0060286	-0.03696	0.062608	0.0018654	-0.017796	-0.010867	0.014316	-0.0084767	-0.075119	0.088134	0.009265	-0.026371	-0.0001858	-0.0076876	0.042699	0.011547	0.03908	-0.055509	0.066899	-0.006774
5.60_942.4588	0.0069423	0.033503	0.078196	-0.034367	0.12451	0.0045303	-0.21258	-0.035644	-0.049463	-0.0053406	-0.058025	-0.020137	0.078271	0.00091334	-0.014623	-0.071307	0.011948	-0.043714	-0.0077605	-0.060629	-0.031714	-0.15099	-0.10882	0.011827	0.0064178	0.018163	0.019305	0.010696	-0.030934	0.057771	-0.0052251	0.065833	0.032832	0.091508	-0.051242	0.0042108	-0.012719	-0.079588	-0.028009	-0.022552	0.039654	-0.024693	-0.061152	0.013401	-0.036821
5.20_973.4641	0.026537	-2.6727e-05	0.018205	-0.0024368	0.017944	0.013131	-0.0045622	-0.013211	-0.10747	-0.03604	-0.019564	-0.024052	-0.12178	-0.003594	0.060505	-0.22457	-0.056092	0.0047845	0.0063935	-0.038247	0.010497	0.025052	-0.004959	0.01938	0.0075289	0.022121	-0.10614	-0.0018678	0.063805	-0.0062776	-0.0017569	-0.016053	0.035772	-0.043941	0.0083656	-0.011699	0.071712	0.0074558	-0.01841	-0.11294	0.058271	0.0075538	-0.13543	0.054771	-0.010642
5.92_976.4431	0.070844	0.11066	0.062649	0.20849	-0.012951	0.0056225	0.0068666	-0.027017	0.0045045	0.033925	-0.016063	-0.0025352	0.017024	0.068211	0.07644	0.010995	0.0088058	0.018361	0.022021	-0.02398	-0.09615	0.033241	-0.12851	0.002157	0.0045893	-0.035542	0.020718	-0.0064625	-0.024152	0.020143	0.031704	0.11893	0.02881	-0.030231	0.0027194	0.086489	-0.00034152	0.00099979	0.050497	0.016742	0.066582	-0.067722	0.0042652	-0.0567	-0.042263
8.90_977.7056	0.10327	-0.025894	0.001002	0.012474	-0.0039808	-0.0091764	-0.0039487	0.0071488	0.013542	0.0093989	0.0049773	-0.012798	0.007762	0.035999	0.025501	0.0099982	-0.0065087	-0.048694	-0.062884	0.12951	0.059388	-0.053518	0.067345	0.028284	0.038448	0.050688	-0.024454	0.057842	-0.11655	-0.0010292	0.016423	0.016622	-0.041652	0.036873	0.10742	0.033761	0.099172	0.011561	0.043825	0.10312	-0.064246	0.024222	0.038049	0.17242	-0.027423
8.90_983.7139	0.10211	-0.018331	-0.0049951	-0.0049335	-0.0037281	-0.022836	-0.0066167	0.0082643	0.010281	0.0096647	-0.014598	-0.0040661	0.0099969	0.085913	0.047623	0.017005	-0.040255	0.054665	-0.052213	0.099222	-0.059083	-0.041823	-0.040659	0.018467	0.030076	-0.016374	0.0058135	0.03436	0.0091365	0.040221	-0.051362	0.10561	0.0034649	0.049963	-0.068586	-0.014369	0.0045806	-0.036769	-0.058317	0.043657	0.033426	0.011928	0.043834	0.25474	0.010439
7.92_1011.6719	0.029536	0.17514	-0.082388	-0.079406	-0.065995	0.072127	-0.12106	-0.082179	-0.025302	0.064184	0.11538	-0.10652	-0.014003	-0.013607	0.030268	-0.0088783	-0.035795	-0.0099806	-0.003875	-0.0072908	0.068446	0.012712	0.036384	-0.026322	0.0051792	0.0063223	0.01663	0.087862	0.018337	0.022733	0.015647	-0.042547	0.055706	-0.051538	-0.018322	0.079505	0.033708	0.059362	-0.015888	0.037413	-0.029141	0.083664	0.021537	-0.033075	0.0053611

## Sheet: Table S6
Table S6. Correlation values obtained by means of PCA analysis belonging to ESI- inonization mode, in order to estimate the information they share, represented as points in the space of the principal components, using their values (loadings) as coordinates.
ID_Sme (m/z)	PC1	PC2	PC3	PC4	PC5	PC6	PC7	PC8	PC9	PC10	PC11	PC12	PC13	PC14	PC15	PC16	PC17	PC18	PC19	PC20	PC21	PC22	PC23	PC24	PC25	PC26	PC27	PC28	PC29	PC30	PC31	PC32	PC33	PC34	PC35	PC36	PC37	PC38	PC39	PC40	PC41	PC42	PC43	PC44	PC45
2.42_50.9990	-0.0023024	0.022757	-0.057694	0.018221	-0.0072763	-0.020969	0.02224	-0.0074905	-0.0069407	-0.012928	0.013368	-0.00744	0.0012351	0.0011465	0.0039515	0.0062606	-0.025191	-0.0010101	0.0071271	-0.027049	-0.0048627	-0.036932	-0.025685	0.052458	0.027869	-0.012991	-0.0035365	0.0040949	-0.014518	0.018193	0.0048424	-0.0033802	-0.004018	-0.013853	-0.032781	0.031385	0.0017313	-0.0084845	-0.0057992	0.022762	-0.0082728	0.012377	-0.013623	-0.0084751	0.11154
2.43_51.0709	0.0011662	0.021793	-0.058564	0.023246	-0.0081745	-0.022957	0.024496	-0.0068456	-0.0065091	-0.011842	0.013922	-0.006952	0.0026949	0.002054	-0.0030832	-0.0054335	-0.023473	0.00029412	-0.0031795	-0.0074669	-0.011392	-0.015043	-0.026063	0.019513	0.024658	-0.028002	-0.0035067	0.0010324	0.013545	-0.0040047	0.00099804	0.0022126	-0.010549	0.0075252	-0.0017015	-0.013385	-0.010019	-0.0051854	-0.011923	0.01271	0.00085458	-0.0078697	-0.0025426	0.00018081	0.05965
13.83_64.0522	-0.013224	-0.0075217	0.026659	-0.0099064	-0.021489	-0.0056224	0.035768	-0.0076946	-0.051393	0.0043376	0.048956	-0.025511	-0.019339	0.015413	0.0050361	0.012239	-0.0013135	0.00081045	-0.0037548	-0.01103	-0.012891	0.015165	0.018252	-0.0034664	0.018246	0.018494	0.0080309	0.0073672	0.0045506	0.004524	-0.03437	-0.0043544	0.018551	0.032253	-0.007234	0.0081314	0.0097659	0.0034707	-0.0012991	0.0085563	0.004978	0.00079139	-0.0025599	-0.0071309	0.025036
2.49_476.9632	-0.019716	0.027229	0.0078246	0.016374	-0.0055574	-0.025379	0.021156	-0.018546	0.011817	0.021314	-0.014292	0.016974	-0.0013178	0.020726	0.03272	-0.036542	0.027664	0.013622	0.032929	0.0014081	0.032883	0.0043492	-0.026294	-0.030863	-0.0046316	-0.00092045	-0.0013891	-0.030128	-0.015749	-0.015776	0.05046	0.0037933	-0.027289	-0.028333	0.012521	-0.017592	0.022479	0.012254	0.002329	0.02313	0.015661	-0.029609	0.057759	0.00099279	-0.24829
4.31_477.1025	0.014263	-0.034722	-0.0053155	0.032132	0.0045736	0.011216	0.011386	0.025331	0.0036853	0.0094704	-0.014441	-0.011	0.019009	-0.0020504	0.025083	-0.036885	-0.0071236	-0.027891	-0.013324	-0.019177	0.019592	-0.042254	0.0065166	0.013492	0.013586	-0.036678	0.013245	-0.026257	-0.040212	-0.024435	0.028921	-0.017232	-0.0019209	-0.014641	-0.0040558	0.0040872	-0.0092244	-0.02677	0.0053953	0.013007	0.02958	0.010181	0.010114	0.034225	0.0021138
2.72_477.1570	0.00081058	-0.026339	-0.013187	0.001442	-0.0030685	-0.016931	-0.0077161	0.023125	0.017985	-0.015916	0.029875	-0.017066	-0.014153	0.0054012	0.042001	0.01953	-0.091513	0.036347	0.023999	-0.024642	0.015146	-0.01216	-0.011506	-0.0035401	-0.052671	0.022218	-0.013448	0.048444	0.016467	0.018813	-0.037877	0.019545	0.019446	-0.05578	-0.030859	0.00044692	0.056519	-0.018122	0.032149	-0.043373	0.019467	0.01522	-0.0078823	-0.032845	0.0126
2.89_477.9506	-0.021624	0.0040355	-0.012498	-0.024153	0.022296	0.00053924	0.00535	0.0073333	-0.0082511	-0.0027383	0.0085138	-0.0032512	-0.011381	0.00046312	0.021638	0.0045799	0.035783	-0.024475	-0.021271	0.05671	0.017234	0.00080562	-0.0065425	-0.020187	-0.011617	0.022238	-0.0015818	0.0086716	-0.02556	0.031878	0.010135	0.021185	-0.021753	-0.0015499	0.001122	0.05782	-0.015104	0.0054783	0.0065908	0.0015665	0.02025	-0.0089099	0.044044	0.035798	-0.060574
2.47_477.9517	-0.0063992	0.010684	-0.014996	-0.0050757	0.01974	0.0055729	0.012608	0.0032389	0.0072246	-0.0080915	0.0016701	-0.022006	-0.016508	0.016805	0.012041	-0.0087787	0.0058948	-0.0045387	0.019165	0.0043065	-0.028038	0.052307	0.0038958	-0.0022239	-0.076466	0.0047386	0.035024	-0.084448	-0.048969	0.019319	0.049277	-0.033853	-0.0078489	-0.02015	-0.0002678	0.038025	0.0060359	0.026843	0.0067385	0.013486	0.0087162	-0.00033951	0.0049521	-0.016796	0.068098
2.66_478.1344	-0.0076606	-0.023588	-0.0017836	-0.00075845	0.010396	-0.016504	-0.021857	-0.0009836	-0.0071755	-0.012617	-0.00051477	-0.0044801	-0.0001741	-0.012073	0.026921	-0.055847	-0.0042335	0.078984	0.0099451	-0.045901	0.070392	0.006161	0.004829	0.070355	0.0045472	0.029236	-0.008363	-0.015068	-0.04341	0.024329	0.037866	0.0036884	-0.0047034	0.0078441	0.0065221	-0.021823	0.038111	0.0034145	-0.022223	0.039146	0.068464	0.0040063	-0.058413	0.054666	0.0091257
11.25_478.2929	-0.028351	0.0010465	0.051508	-0.035818	0.030583	0.022742	-0.02634	-0.011163	0.046843	0.042482	-0.036171	-0.032581	0.005985	-0.034015	0.013468	-0.014569	0.0022869	0.0025815	-0.0069335	-0.037988	-0.01041	-0.014689	0.027937	0.0010107	-0.019084	-0.0096625	-0.031909	-0.0051468	-0.0044101	0.023862	0.005131	0.0079968	-0.019819	0.014821	-0.0026811	0.026786	0.0086286	0.0081516	-0.00063005	-0.014434	-0.024329	0.0087544	0.016548	0.0039442	0.0048933
11.40_809.3185	-0.031583	-0.007073	0.012148	0.0088519	0.030721	-0.054997	-0.00306	0.031532	-0.034673	0.0065331	0.021351	0.0066535	0.005471	-0.025351	-0.006457	0.0083798	0.02198	0.012748	0.027923	0.002231	0.0099896	0.039287	0.025127	-0.018438	-0.0036134	0.021127	0.0061701	-0.010214	0.00086238	0.011587	-0.037039	0.0026339	-0.0028484	0.016954	-0.02231	-0.021179	-0.017635	-0.010553	0.0098461	0.0089518	-0.011971	0.00095967	-0.01272	0.0053665	-0.013197
13.91_809.6250	-0.0079136	0.020713	0.040922	-0.0027455	0.016646	-0.033627	0.0061278	0.040529	-0.031237	-0.0081681	0.038915	0.011432	-0.012598	-0.023046	-0.012872	0.022231	-0.0090164	-0.0031179	0.014175	0.0046162	0.0058465	-0.0046	-0.010346	-0.004528	0.020849	0.028453	0.02136	0.019845	0.024806	0.020915	-0.014822	-0.0032944	0.022556	0.032766	0.025356	-0.013069	0.013529	0.011096	0.008127	0.0028725	0.016041	0.0036166	-0.0099357	-0.0075177	0.0056182
11.40_811.3198	-0.033616	-0.0096572	0.0295	-0.038924	-0.007244	-0.027813	0.060646	0.018566	0.0024002	-0.038109	0.03262	-0.0078213	0.026663	-0.056965	-0.018869	0.017183	-0.0064091	-0.0081941	0.02837	-0.01298	0.0086575	0.021694	0.019776	0.0011281	-0.00067635	-0.0071435	0.0057773	-0.030023	-0.0042776	0.0042269	-0.0099297	-0.013998	0.014636	-0.0052003	-0.0064427	0.016247	-0.0061987	-0.0070122	-0.00030263	0.0014361	0.0018614	-0.00088173	0.0019361	-0.0082125	0.054275
1.84_813.2655	0.039871	0.0095717	0.021438	0.012748	-0.0011736	0.025075	-0.04207	-0.012394	0.00064205	-0.041047	-0.03389	-0.058115	0.052596	-0.031183	0.019128	-0.0033028	0.0056959	0.021742	0.011023	-0.05126	-0.038747	0.080768	0.055744	-0.010156	0.034961	-0.042604	-0.026297	0.032197	-0.039852	0.013813	-0.0085614	0.011185	0.0023735	-0.041966	0.0018719	0.059728	-0.0058552	0.00011856	0.0026268	-0.029132	-0.0011625	-0.0096524	0.034573	-0.0036125	0.021744
13.85_68.9497	0.040175	0.02983	0.038594	-0.011338	-0.022294	0.038617	0.007446	-0.02377	0.0039409	-0.0046675	0.0098189	0.014567	-0.015319	-0.0066789	-0.0025657	0.016605	-0.016793	-0.0069318	-0.024426	0.0011543	0.0092182	0.009626	0.012541	-0.0061178	-0.01523	0.012076	0.026168	0.016974	-0.014396	-0.0025586	-0.0014622	0.012391	-0.00072726	0.012598	-0.0043407	0.0048277	0.015057	-0.014942	-0.019481	0.011179	-0.019656	0.01848	-0.020969	0.0012806	-0.037255
13.86_70.6759	-0.0024992	0.012435	0.0074489	0.010332	-0.070588	-0.036183	0.053878	0.034918	0.055012	-0.04967	-0.0065673	-0.042989	0.046758	0.049876	-0.020145	-0.0094963	-0.020024	-0.017897	0.0057634	-0.0009143	0.027054	0.010008	0.033951	0.010167	-0.0014184	-0.012433	0.020587	-0.0051791	-0.010498	-0.015134	0.011947	-0.016147	0.0013187	0.029701	-0.0039646	0.010361	-0.006884	-0.015475	-0.012445	0.0025662	0.016434	-0.0056501	-0.01009	0.0010734	0.015285
11.79_478.2930	-0.028379	-0.017822	0.0036248	-0.031324	-0.023696	0.014141	-0.0047066	0.01578	-0.020811	-0.027882	0.037426	0.013996	0.012734	0.035325	0.009154	-0.024033	0.023079	-0.014975	-0.016339	-0.029112	-0.0047706	-0.00031611	0.036837	0.02535	-0.011228	-0.02742	0.0045702	-0.0081244	0.026397	-0.017553	-0.026294	-0.020923	0.053862	0.0039846	-0.036007	-0.0042558	0.00057344	-0.011394	-0.016041	4.4637e-05	0.022212	-0.028861	0.0037129	0.00047021	0.07817
12.07_478.2932	-0.0035012	-0.010918	0.0072607	-0.027192	0.015826	0.0022985	0.0081995	0.01462	-0.0097826	-0.030003	0.035693	0.0038758	-0.012747	-0.022194	0.039935	-0.066258	-0.022709	0.025359	-0.029198	-0.054181	-0.041206	-0.035158	-0.0056281	-0.037761	0.044355	0.029935	-0.0028068	0.017769	-0.042065	-0.01074	0.02707	0.030014	-0.0011434	0.0076009	0.065692	0.027044	-0.0062971	0.0033702	-0.0043718	0.0089226	-0.039022	0.020873	0.040903	0.018047	-0.081401
11.79_480.3087	-0.014506	-0.0023006	0.0044113	-0.0036166	0.04195	0.0073129	0.021659	0.033554	-0.017454	-0.01807	0.014263	0.040028	0.00081797	0.01072	0.0088066	-0.060541	-0.01171	0.045355	-0.01012	0.019233	-0.064138	0.0036622	-0.060213	-0.0043425	0.007422	0.013558	0.011029	0.013494	-0.017836	0.015613	0.048503	0.018597	0.040237	-0.0098243	0.077333	0.066398	-0.049374	-0.049004	0.017592	0.038185	0.016364	-0.027682	-0.031311	-0.032537	0.048652
12.96_480.3090	0.013001	-0.012259	0.024447	0.027685	0.01394	0.023561	0.021312	0.043012	-0.0033049	0.012164	-0.022493	-0.018811	0.018103	-0.0041966	0.0070121	-0.057983	-0.0090512	-0.031578	-0.0012551	-0.012823	0.0067379	-0.043342	-0.030077	-0.011912	0.019174	-0.0082759	0.025328	0.015598	-0.033912	-0.021371	-0.0051597	0.039256	0.025011	0.029435	0.030454	0.011506	0.014701	0.032562	0.038888	0.017337	-0.011772	-0.02822	-0.014531	-0.06718	0.054441
13.28_480.3090	0.018381	0.0058857	0.0083466	-0.027953	0.0014274	0.0015498	0.0098894	0.01136	-0.022064	-0.019785	0.012752	0.0070476	-0.00090018	0.00086861	-0.0039841	-0.061505	-0.047686	-0.0039942	0.00073496	0.010685	-0.0049488	-0.039948	-0.012187	-0.009853	0.022315	0.051125	-0.0034678	0.0090598	-0.032407	-0.021558	0.041125	0.029333	-0.0065549	0.0026837	0.033585	-0.0094739	0.0012988	0.019203	0.01803	0.06047	0.019549	-0.014276	0.03344	0.0088442	0.013136
1.86_481.1098	0.033022	-0.013081	-0.030808	-0.0046956	0.031695	0.017425	0.016483	0.036103	0.0071715	0.0091026	-0.011784	-0.0019975	0.01805	0.027498	-0.0001499	-0.010988	-0.021179	-0.020177	0.010288	-0.0086304	-0.007493	0.01335	0.016711	0.027252	0.013534	-0.030427	0.0019548	-0.0012747	0.0076283	-0.0042264	5.63e-05	0.017641	0.00087236	-0.0083154	-0.020103	0.017622	-0.0022876	0.010096	0.00016266	0.016281	-0.0068808	-0.0033898	0.022911	-0.034915	0.13262
2.60_481.1548	0.0062639	0.029997	0.025153	-0.033472	-0.014719	0.019829	-0.027839	-0.027741	0.050256	-0.049396	-0.031234	0.013631	0.023947	-0.001754	0.00075397	0.01915	0.014402	0.002474	-0.015399	-0.018671	-0.0078721	0.015201	0.016613	-0.014765	-0.0018015	-0.027684	0.0060383	0.0083612	0.0075091	0.0077275	0.015953	0.0091664	0.011476	0.013274	-0.0097964	-0.0063951	-0.018478	0.014855	-0.010106	-0.014412	-0.0070407	-0.013137	0.014093	0.0055972	0.003776
2.49_481.9512	-0.020451	-0.0023745	-0.030399	0.041561	-0.064015	-0.039804	0.026412	-0.0056301	0.064405	0.017505	0.02405	0.0060571	0.025044	0.0057231	0.01401	-0.019719	-0.0028577	-0.0082904	0.0036023	0.011399	0.018984	-0.023125	0.0042149	0.010512	0.0076954	-0.0068926	-0.011768	-0.010218	-0.039161	-0.016433	0.019634	0.0023621	-0.028087	0.0088525	-0.024753	0.011659	0.0078312	-0.0058373	0.0058585	-0.0042291	0.0018512	-0.0035476	-0.011393	0.0025314	-0.13447
11.79_820.5160	0.012493	0.022302	-0.0078124	-0.0077145	0.014586	-0.00101	-0.0043076	-0.009245	-0.025525	-0.007952	-0.0073028	-0.024387	-0.0029117	0.0084847	0.036991	0.060815	-0.018596	-0.13102	0.074703	0.001041	-0.032281	-0.034669	0.008789	0.075356	0.052706	0.036737	-0.025599	-0.019124	-0.002072	-0.033323	0.071341	-0.025185	0.011023	0.017043	-0.01537	-0.037022	-0.0060819	0.011451	0.032697	-0.038482	0.037643	-0.015859	0.03457	0.0088349	-0.15374
11.22_75.5446	0.0086008	-0.012	-0.0407	0.056333	-0.058119	0.03772	0.013812	0.0067481	-0.016665	-0.033677	0.038547	-0.02937	-0.023861	0.0085908	0.019671	0.0040396	-0.0031336	-0.015208	0.023771	-0.019016	0.0047067	-0.018769	-0.018461	-0.012747	-0.01889	-0.031607	-0.041231	0.021914	-0.019037	-0.01106	0.0074369	0.013581	-0.017721	0.016183	0.0051546	0.033073	0.0103	-0.010214	0.018904	0.0094215	-0.042393	-0.0085365	-0.012764	-3.4892e-05	0.0349
2.04_482.0391	0.0049421	0.026519	-0.023628	-0.045734	-0.0060106	-0.018807	-0.028173	-0.010118	0.033181	-0.030726	-0.039551	0.0007706	0.0067985	0.027565	-0.039372	0.017398	0.0064929	0.021549	-0.026424	-0.017555	0.010151	-0.017766	-0.046738	0.0011987	-0.0038777	0.044352	0.0239	0.012555	0.014826	-0.0051261	0.019443	0.0033537	0.027485	0.037376	-0.0045915	0.0088546	0.013503	0.0022319	0.0081344	0.0012776	0.0079575	0.0027773	-0.0094075	0.0064633	-0.018463
2.48_482.9686	-0.041631	0.038967	-0.016624	-0.016284	-0.015119	-0.0083171	-0.025442	0.0035894	-0.0083181	0.0055007	-0.0085171	0.043096	0.0091954	0.015266	0.0014743	0.011689	-0.016933	0.011142	0.017893	0.0049849	2.2443e-05	-0.0041581	-0.0021345	-0.0069439	0.0011299	-0.0016687	-0.0086916	-0.002408	-0.01264	0.0054935	0.0075296	0.0039738	4.6135e-05	-0.014122	0.0087529	-0.010665	0.00032689	-0.0049415	-0.011144	0.003818	0.0070039	-0.0082601	-0.00026667	0.0013613	0.17872
11.47_483.2718	0.016861	0.0070681	-0.0043194	0.031895	-0.028664	0.025091	-0.012402	0.013232	0.017105	-0.00023532	0.029209	-0.050573	-0.07395	-0.016521	-0.006864	-0.0091223	-0.01842	-0.015716	0.0050564	0.02496	-0.012417	-0.035139	0.018522	-0.026045	-0.0037655	-0.03581	0.0063899	0.0050351	-0.032773	0.00040233	0.0080006	0.017434	0.00090121	0.02825	-0.017588	0.045648	0.038252	-0.0050015	-0.0068386	-0.006802	0.0053093	-0.013846	-0.005828	-0.005896	0.15236
11.84_483.2721	-0.027743	-0.016215	0.015918	-0.060302	-0.085174	-0.011259	-0.046779	0.017756	-0.040911	-0.0050185	0.01168	0.0039513	0.0038378	0.0093204	0.0022865	-0.024345	0.00056615	-0.0036787	-0.0076204	0.013005	-0.026763	-0.026489	-0.025324	-0.0049687	-0.0027008	-0.006233	-0.013461	0.018049	-0.03044	-0.012249	0.040074	-0.0045127	-0.023052	-0.0085665	0.0099877	-0.0013935	-0.011805	-0.0006059	-0.01676	0.036111	0.0041908	-0.0096482	0.019599	0.011596	0.037711
7.91_483.3105	-0.017666	-0.010283	-0.00025234	0.022784	-0.0037125	0.015172	0.0058464	0.0089677	0.0032776	0.012827	0.0053555	-0.0098015	0.0029879	-0.023472	-0.089897	-0.010763	-0.017872	0.015609	0.021002	0.012909	-0.0024134	-0.029312	0.039735	-0.016629	0.0018804	0.02776	0.022503	0.041784	-0.020177	-0.019179	0.040378	-0.055403	-0.018554	0.02095	-0.025163	-0.002771	-0.014815	-0.013252	0.015519	-0.0083365	0.043996	0.0080218	0.0069988	-0.036284	-0.19455
11.02_483.3147	-0.028926	-0.023372	-0.018667	0.033364	-0.044813	0.021046	-0.042767	-0.024495	0.0051483	-0.02172	-0.0041695	0.0082014	0.022972	-0.011141	0.0053119	-0.016342	0.023358	0.0035027	-0.019177	0.057623	-0.017566	-0.0024697	-0.037282	0.026542	-0.022713	-0.020859	-0.019292	0.011051	-0.035968	-0.026184	0.025454	0.040805	0.087179	-0.0037522	-0.034336	0.005707	0.0022546	-0.0044304	0.030664	-0.017284	-0.014515	-0.0034485	0.0026547	0.012228	-0.10189
12.38_823.4417	-0.0089329	-0.0056351	-0.0064719	-0.0046137	0.013142	0.0090989	0.0043807	-0.037894	-0.011059	-0.003838	0.011416	-0.012104	0.0040767	-0.030384	-0.085251	-0.061793	-0.055699	0.006198	-0.048845	0.036555	-0.027972	0.053185	-0.032059	0.012026	-0.041707	0.030813	-0.040816	-0.067062	0.038714	0.016076	0.011823	0.018532	0.0028899	-0.009959	-0.094429	-0.033352	0.025693	-0.051463	-0.023015	0.016438	-0.027553	-0.067406	0.001054	-0.03583	0.038804
11.41_824.2297	0.024022	-0.010994	-0.027173	-0.0092391	0.029021	0.03948	0.0091545	0.026166	0.0068504	0.0047681	-0.024885	-0.0045333	0.0061892	-0.0075296	0.017247	0.017821	0.004489	0.0064479	0.0048826	-0.016295	0.0029158	-0.0040921	-0.0044754	0.015124	-0.0055057	0.019288	0.0038747	0.0149	0.012729	0.0066972	0.00085112	-0.0030559	-0.0029372	0.01765	0.016844	-0.0033393	0.0052137	-0.039481	-0.0098657	0.01233	-0.019503	0.0066388	-0.036627	0.01556	-0.1532
11.22_824.3064	-0.033666	0.0019965	0.00081357	0.0089032	0.020717	-0.022073	0.0315	0.0017635	0.030254	0.0039234	0.011371	0.0037239	0.011443	-0.0042602	0.025489	0.0052399	0.0063119	-0.00061461	-0.067448	-0.014783	-0.03914	0.035712	-0.0060929	0.0060643	-0.0018666	0.048053	0.019911	0.044882	-0.0068039	0.0012135	0.05358	-0.016169	-0.042021	-0.044441	0.069968	-0.015516	0.069913	-0.066288	0.0043227	0.0028164	0.0438	-0.04631	0.051328	0.0853	-0.0027278
3.21_825.1066	0.019766	0.029056	-0.018197	0.029114	0.033521	-0.036564	0.0030428	0.032102	-0.013455	-0.024834	-0.036296	-0.0029513	-0.043354	0.0044168	-0.0037444	0.011567	-0.0026208	0.019272	0.009552	0.021467	0.012374	-0.016939	0.016444	-0.006187	-0.013139	0.020506	0.041067	-0.00093189	-0.011985	0.0075771	-0.0040804	-0.0052366	-0.0098266	-0.0059764	-0.013337	0.0046392	0.013115	0.0055158	0.0099824	-0.0042223	0.011724	-0.011523	-0.0062942	-0.0033846	0.0096215
2.40_825.2440	-0.016614	0.017837	0.0071859	-0.013832	0.010474	0.017676	-0.011273	-0.017533	-0.0063047	0.011349	-0.0011479	-0.0024382	0.01216	-0.011791	0.0031661	-0.077572	-0.014934	-0.018836	-0.02246	-0.040096	0.034136	0.017227	0.055388	0.0010852	-0.0087646	-0.0074626	0.024394	0.026035	-0.01832	-0.025796	-0.016431	-0.015052	-0.044617	-0.0095898	-0.022136	-0.029999	-0.056211	0.0098189	-0.0041132	0.029888	0.0046508	0.005022	-0.0091928	0.0098623	0.056247
13.02_825.4581	0.018722	0.056373	0.023231	-0.00077258	-0.01847	0.041363	0.015313	-0.0067522	0.0028516	0.012296	-0.022168	0.0057554	0.012064	-5.6011e-05	-0.016297	-0.034698	0.042388	0.01448	-0.041693	-0.024484	-0.015953	-0.027505	0.028065	-0.019989	-0.022433	-0.032715	-0.066211	-0.010805	0.020544	-0.019934	0.0079016	0.0064396	0.00023371	-0.031217	-0.0068865	0.011327	0.021617	-0.011784	-0.02308	0.030064	0.012591	-0.0050595	0.0025778	0.015485	0.026472
11.48_83.4930	-0.026073	0.03455	-0.030475	-0.034916	0.03345	-0.02416	-0.0088685	-0.032358	0.025634	0.07274	-0.028371	0.032465	0.067835	-0.011045	-0.03094	0.032369	-0.020161	0.025026	-0.016495	-0.032539	0.0077481	-0.0019229	0.0014472	0.015714	0.068036	0.0093281	0.0088513	0.031632	0.0019502	-0.034857	-0.01619	-0.0065891	-0.017062	-0.019503	0.014468	-0.031175	-0.0030009	-0.0029042	0.0031733	-0.010327	0.020236	0.01602	-0.014525	0.0072216	-0.074584
3.22_85.0277	-0.0055891	0.031745	-0.032007	-0.027789	-0.017104	-0.034951	0.035539	-0.0095458	-0.073352	0.0084949	-0.022608	-0.026355	-0.012098	0.037592	-0.01395	0.027181	-0.00755	0.030986	-0.0055342	-0.00077239	-0.0095293	0.0075383	-0.0011632	-0.025171	0.0070032	0.026254	0.0018241	-0.017561	-0.015127	0.00011701	-0.014583	0.0075981	0.014629	0.0015697	-0.0082043	0.0067038	0.026025	0.012555	-0.014547	0.0082657	-0.0021191	0.0068945	-0.012722	-0.0018115	0.15208
2.43_85.0277	0.0072354	0.016033	-0.027899	-0.010773	0.0045156	-0.031241	0.01637	-0.0039087	-0.013661	-0.0099631	0.014783	0.0028785	0.0056455	-0.0076576	0.026745	-0.038657	0.0090128	-0.060106	-0.022621	-0.008207	-0.037197	-0.039141	-0.0083287	0.0058994	-0.012708	-0.044901	-0.0031098	0.0022253	0.0046676	0.0081764	0.00056971	0.0097767	-0.0069651	0.0031927	-0.0033585	-0.007203	-0.031991	0.00047103	-0.016155	-0.016737	0.009877	-0.032276	0.045592	0.019261	0.20838
2.87_85.0278	-0.0018624	-0.0020242	-0.045596	-0.0003737	0.0083169	-0.015756	0.0099452	-0.0019868	-0.016188	0.0061479	-0.0017131	0.013165	-0.014328	-0.0124	0.016293	0.024294	-0.023111	-0.0218	-0.075141	0.066206	0.086581	-0.019827	0.019467	0.04714	-0.0023008	-0.059158	-0.0017382	0.031345	-0.025686	-0.0012059	0.03502	0.039272	0.0087128	-0.015567	0.023928	0.0080799	-0.015412	-0.003289	-0.0086608	0.037154	0.0080479	0.030209	0.030576	-0.0042286	0.05907
14.58_483.3467	-0.024619	-0.023801	0.0071621	0.0008781	0.0036988	0.037042	-0.010866	-0.009424	-0.0197	0.0017053	0.0063877	-0.0015631	0.0040006	0.0023938	-0.058627	-0.049184	-0.033471	0.032036	-0.020773	0.0094097	0.022496	0.014951	0.035665	-0.011821	-0.027327	0.0013219	0.050685	0.020275	-0.11792	0.012858	0.0033273	-0.051987	-0.084254	0.080593	-0.029226	-0.078227	-0.013231	0.030845	-0.073065	0.0073574	0.010275	0.076152	0.017909	0.007383	-0.074859
2.01_484.0426	0.02641	0.019136	0.033702	-0.018974	-0.0332	0.0010465	-0.020293	0.00419	0.00037965	-0.0016811	-0.011086	0.014272	-0.008104	0.0076184	-0.0018377	-0.0046756	0.012584	-0.00059659	-0.025022	-0.021007	0.0034549	0.028152	-0.0071977	0.022148	0.0075154	0.014419	-0.0028826	-0.01352	-0.010281	-0.018553	0.0087542	-0.012723	0.025279	0.010706	-0.027631	0.0064247	-0.036085	0.0095665	0.005071	-0.029228	0.011445	-0.0138	-0.030696	-0.0033126	-0.057196
2.64_484.1415	-0.045588	0.014829	-0.01675	-0.037207	0.0059229	0.001384	-0.022606	-0.014952	0.0082237	0.0077242	0.005523	0.001933	-0.0034729	1.9316e-05	-0.0069656	0.0065938	-0.0017484	0.017163	0.011798	-0.0058894	-0.00688	-0.0097885	-0.0024211	-0.0011092	-0.0032906	-0.00070608	-0.0021594	-0.022847	-0.0056031	-0.0010916	0.0098367	0.0056704	0.024501	-0.0010551	-0.0097894	-0.00054951	0.0059624	0.0077972	0.013119	-0.0026314	0.0098828	-0.010343	-0.00088617	0.014404	0.0039766
2.93_485.0601	0.017412	0.034159	0.027295	-0.02217	-0.019085	0.0057136	0.011353	-0.018861	0.0094425	0.013637	0.0027606	0.0032145	0.0060441	0.022854	0.011383	0.0067432	-0.0090716	-0.02638	0.018675	0.0089998	-0.020738	-0.012275	-0.011965	-0.025076	-0.0068625	0.0089007	-0.0099049	-0.03857	-0.017061	0.039221	-0.0061949	0.018659	0.017238	-0.032436	-0.013992	-0.052966	0.022252	0.0032822	-0.036745	-0.019376	0.017863	-0.0061772	0.00032926	0.034258	0.024334
3.41_485.0604	0.024021	0.037408	0.027509	-0.01988	-0.028847	0.024621	0.01901	-0.01802	0.002388	0.00079234	0.0030932	0.01098	-0.0011601	0.010521	0.0091892	0.015509	0.00015306	-0.015044	0.0010413	0.0050726	-0.0033732	0.0068879	-0.00064182	-0.015663	-0.01066	-0.016472	0.011465	-0.0068105	-0.01009	0.023207	-0.011416	0.018762	-0.0026476	-0.014396	-0.011654	-0.017643	0.021932	-0.0046254	-0.00031983	-0.0018123	0.010422	0.004725	-0.0013592	0.0038251	-0.0017347
2.24_485.1266	0.028361	0.007289	0.0094808	0.0040673	0.015182	0.0047575	-0.025411	-0.035548	-0.038729	-0.001073	0.011987	-0.0083976	0.016248	-0.010511	-0.039679	-0.10584	-0.062894	-0.035435	0.071221	0.038067	0.092273	-0.0086581	0.061206	0.017311	0.013591	0.056321	-0.0015007	-0.058335	0.06306	0.046043	-0.019741	0.0077137	0.036943	0.037005	0.043278	-0.084335	0.023507	0.020117	0.0044471	-0.063793	-0.02091	-0.029627	0.039811	-0.041185	0.026134
2.57_485.1287	0.0020575	-0.0019356	-0.017758	0.016163	-0.017734	0.00065092	-0.025461	-0.032897	0.0090586	0.052046	0.063105	0.043344	0.053801	0.075423	0.0445	-0.011584	0.014196	0.022593	0.021369	-0.024861	0.012422	-0.0050386	0.025773	-0.0099213	0.059355	-0.018155	-0.051031	0.062283	-0.013253	0.028448	-0.0099965	0.033947	0.0075156	-0.023275	-0.063667	-0.0076311	-0.037579	-0.0016771	0.0070297	-0.026327	0.0021972	-0.016288	0.022894	0.0057928	0.0031401
3.52_485.1642	-0.03017	-0.029053	0.027084	-0.038799	-0.031001	-0.016324	-0.0096694	-0.023188	0.0034191	0.027898	-0.0033649	-0.0027723	-0.012355	0.0080907	-0.0075538	-0.0048296	0.0046391	-0.002099	0.0087957	0.0041452	-0.014724	-0.00017642	-0.0043382	0.0092585	0.021753	0.0089262	0.0036761	0.0056783	0.01964	0.046013	0.01067	-0.0047435	0.041268	-0.020368	0.013353	-0.011805	-0.017438	0.0039511	-0.0040236	0.013066	7.0695e-05	0.011868	0.0055698	-0.0042635	0.031658
2.90_485.1754	-0.029401	0.0022824	0.022588	-0.022326	-0.0032546	0.010528	-0.0052558	-0.014334	0.017784	0.012184	0.019703	-0.017427	-0.012534	0.016114	0.01808	-0.046195	0.040077	0.026541	0.038369	-0.017592	-0.021769	0.035961	-0.002495	-0.04192	0.012598	0.017111	-0.010176	0.0013067	0.011426	0.015848	0.0088258	-0.012318	0.021563	-0.00054114	-0.06873	-0.024177	-0.0067137	0.0042029	0.012535	-0.095237	-0.0011471	-0.0083272	-0.048352	-0.074426	-0.027027
11.41_826.2285	-0.024942	0.017033	-0.048942	-0.024911	-0.0053803	0.014153	0.078814	0.030269	0.031947	0.053999	-0.0075443	-0.022256	0.010909	0.013214	0.0025345	-0.0043237	-0.017203	0.0049318	0.0091734	-0.0070322	0.019567	0.013223	-0.0036871	0.043954	0.026995	0.0053134	-0.030408	-0.013435	-0.023996	-0.011392	-0.0097256	-0.0048949	0.020706	0.0087386	0.028813	-0.0071225	0.0048851	-0.021354	-0.012322	0.00032375	0.021758	-0.01084	-0.033887	0.023401	-0.03469
5.44_827.4420	-0.010573	-0.03664	0.045367	-0.028347	-0.014462	-0.023247	0.0051089	-0.020955	-0.048548	0.031021	-0.0017176	-0.0068282	-0.027636	0.0027628	-0.015779	0.017425	0.0032277	-0.0017351	-0.021858	0.013506	0.0045134	0.02413	-0.016705	0.011875	-0.013576	-0.0062586	0.017874	0.017209	0.01931	-0.0018518	0.0056601	0.021139	0.0055446	-0.0047675	-0.0198	-0.012282	0.00056125	-0.0031298	0.0013511	-0.017764	0.0028527	0.0023864	0.0017361	-0.0013882	-0.023275
8.57_829.5820	0.012708	-0.026083	-0.010845	0.014114	0.02954	0.003503	-0.029942	-0.012149	-0.017102	0.013906	-0.052202	0.046196	-0.011129	0.036076	-0.017265	0.0092454	-0.035981	-0.037449	-0.0070119	-0.024612	0.017863	0.047207	-0.010968	0.0085253	-0.021891	-0.027975	-0.015938	0.0048863	0.037776	-0.030426	-0.049737	0.0037213	0.0010852	-0.07334	0.041871	0.0034836	-0.002726	-0.028932	-0.00080249	-0.027404	-0.0042548	0.0061177	0.0073093	-0.010763	-0.020273
2.43_93.0331	0.0047885	0.014133	-0.027482	-0.0062183	0.0016945	-0.039404	0.011102	-0.0051835	-0.014155	-0.0017931	0.0071597	0.0057936	-4.4858e-05	-0.0020944	0.018057	-0.024345	0.0064115	-0.053215	-0.024506	0.0079065	-0.031464	-0.051738	-0.0040847	-0.0039276	-0.018379	-0.053873	0.028968	-0.029642	0.021135	0.00027668	-0.014332	0.0049308	-0.018076	0.0089796	-0.012833	-0.0062659	0.028727	-0.0029816	0.027559	0.013325	-0.011604	-0.0028379	-0.0075567	-0.036682	-0.012934
9.19_95.1791	-0.0055973	-0.0010749	0.022487	0.046737	0.01809	-0.06203	-0.029395	0.030034	-0.012253	-0.03942	0.011035	0.053549	0.038186	-0.0021695	0.0044702	0.00084961	0.016114	-0.0055891	-0.012499	0.018531	0.046477	-0.013478	-0.006989	-0.039359	-0.011743	0.021574	-0.0056518	0.0010721	-0.0084498	-0.021594	0.0052865	-0.02168	-0.028304	-0.014492	-0.026333	-0.041455	-0.022371	-0.011939	-0.04125	-0.00891	-0.012271	-0.0034183	-0.02448	-0.0043706	0.012306
11.85_485.2786	-0.010703	-0.0078281	0.0061781	0.022553	0.023184	-0.033415	0.017635	0.019586	0.0086551	0.0097683	-0.0021693	0.033525	0.0062567	-0.0065439	0.0030152	-0.0052626	0.000456	-0.013444	0.01094	0.0015737	0.028153	0.017396	-0.0070648	-0.0099464	-0.030081	-0.014472	-0.028024	0.059154	0.024729	-0.0030268	-0.0040487	-0.061345	9.6046e-05	0.021202	-0.018034	0.043143	0.064688	0.013858	-0.021841	-0.010596	-0.0003678	0.024978	0.030173	0.00411	0.0075056
14.43_485.2826	-0.027422	0.0063782	-0.010574	-0.004875	0.025345	-0.010317	0.017028	0.010113	0.0067012	0.0059206	-0.0062773	-0.0079023	0.0052283	0.0018352	0.021873	-0.0098423	0.036643	-0.021048	-0.017496	0.029443	-0.024639	0.017407	-0.011748	-0.0088421	-0.019944	0.003759	-0.0056275	0.023228	-0.0068822	0.035201	0.0026355	0.0093026	-0.0096328	0.0083293	0.022667	0.02796	-0.026144	-0.043718	0.0088703	-0.023115	-0.021338	-0.044889	-0.045037	-0.0039896	0.0067943
9.06_485.3256	0.0017426	-0.017036	-0.048782	0.02668	0.022777	-0.0075668	0.042451	-0.10131	0.0086913	0.03717	-0.030091	-0.014733	-0.042312	0.038803	-0.0063865	0.0048105	0.0010106	0.031201	-0.0071497	-0.0081036	-0.030587	-0.0006073	0.008022	0.027659	0.013895	0.016063	0.0046428	-0.0022732	0.016261	-0.017697	-0.010517	0.014598	0.018775	-0.012663	0.0088139	-0.031795	0.001151	0.0098063	0.00090204	0.001146	0.017227	0.015584	-0.00055859	0.013396	-0.040219
7.60_485.3258	-0.02259	0.0057681	0.016422	0.05064	-0.00021427	0.0049692	-0.012255	0.014334	-0.021246	-0.012464	-0.0084147	0.064891	0.014072	-0.023992	-0.0006825	0.021811	0.003687	0.0051169	0.01302	-0.010867	-0.0056805	-0.016772	-0.027973	0.004327	-0.0016229	-0.0062369	-0.028946	-0.041126	-0.04428	0.0094363	-0.0040903	-0.0019426	0.018622	-0.0058451	0.0026234	0.027271	-0.0061454	-0.0055383	1.0722e-05	-0.018981	-0.014728	0.013404	0.0053031	-0.008531	0.0011482
10.37_485.3262	-0.03844	-0.00083714	-0.011861	0.015795	0.0061363	0.022679	-0.010022	0.0099323	-0.0041998	-0.012374	-0.0094292	-0.016073	0.031614	-0.0025135	-0.023075	-0.018839	-0.0066575	0.028599	-0.030976	-0.013413	-0.022244	0.061139	0.046488	-0.023527	-0.037007	-0.017138	-0.055451	-0.013905	0.019509	-0.028859	0.00253	0.039004	0.020431	-0.0037097	0.072821	-0.0082723	-0.077919	-0.11983	0.03708	-0.024499	0.073149	0.03734	0.010637	-0.13128	0.0031463
7.21_485.3263	0.013362	-0.026199	0.020732	0.0053689	-0.020791	0.0068836	0.02247	-0.032614	-0.011026	-0.023892	0.027222	-0.0042611	0.025848	0.0059687	-0.0052028	0.032683	6.4449e-05	0.0045147	0.035269	0.001204	0.0044744	0.0012449	-0.035529	-0.029244	-0.0079547	-0.0067451	-0.019524	0.0026188	-0.01668	-0.010832	0.053198	0.029952	-0.030187	-0.013112	0.027772	0.030703	0.016638	0.024493	-0.011763	0.0064107	-0.014954	0.0015825	-0.0086323	-0.0039807	-0.0020313
8.04_485.3263	-0.0071498	-0.021072	0.012619	0.033866	0.0054954	0.046568	-0.0013167	0.01252	0.019571	0.028133	-0.0025957	-0.0055745	0.012623	-0.014787	-0.025216	0.0096841	-0.012821	-0.0023096	0.028016	0.0091317	-0.042207	0.012781	-0.056137	-0.0033388	-0.026066	-0.040151	0.060589	-0.058694	0.051629	0.0056994	0.005787	0.030241	0.030517	-0.010714	0.062786	0.063158	-0.028299	-0.044026	0.014672	-0.046176	0.073647	-0.062708	0.033744	0.056353	-0.0077694
9.52_485.3264	-0.034124	0.0022612	-0.024055	0.0060931	-0.0039075	-0.025142	0.0019839	0.013971	-0.0048839	0.01263	0.012045	-0.0060614	-0.0027109	-0.012423	-0.026283	-0.032376	0.056804	-0.011572	-0.018705	-0.019273	-0.06577	0.037261	0.00092011	0.014214	-0.078584	-0.0068972	0.015155	0.045795	0.039348	0.019353	-0.033748	0.024727	-0.053156	-0.0017463	-0.010717	0.04793	-0.042405	0.074458	0.012496	0.014415	-0.043196	0.011048	0.023113	0.013694	0.0054352
8.75_485.3264	0.011374	-0.0002021	0.020737	0.016609	-0.020252	0.046161	0.0095703	0.0035644	0.00084422	0.026195	0.0015177	0.017818	0.012051	0.015926	-0.056821	0.0081777	0.028248	0.053356	0.053774	-0.0015183	-0.0050187	-0.055505	0.0059069	-0.066174	-0.0064879	-0.032612	0.012502	-0.0079489	-0.038715	-0.078073	0.059504	0.0039021	0.017242	0.048954	-0.019525	0.034857	-0.010135	-0.029358	-0.0089123	-0.017662	0.067791	-0.0079946	-0.016652	0.0097082	0.010363
9.92_485.3264	-0.010396	0.037866	0.022607	0.01695	-0.017016	0.001358	0.0042818	0.010553	-0.021974	0.00053905	-0.016531	0.039573	0.022142	-0.0095829	0.011029	-0.0007563	0.018224	-0.011394	-0.011355	-0.042914	0.017724	0.028393	0.015733	0.012452	-0.026022	0.0073531	-0.033869	-0.00071093	-0.021621	-0.028165	-0.039058	0.0030632	-0.033724	0.011812	0.026484	-0.011027	-0.020525	0.00016442	-0.021518	0.0059869	0.023467	-0.010403	0.0096124	0.0011882	0.021507
12.21_485.3615	0.0059305	-0.0077934	0.045487	0.026102	0.05086	-0.019027	0.018446	-0.039735	0.037004	0.03327	-0.034303	-0.03733	0.06727	0.035676	-0.023592	0.024665	-0.0095222	0.0094519	-0.027832	-0.028505	-0.0022655	0.031296	0.0087601	0.038367	0.020046	0.011763	0.0087866	-0.019614	0.0065331	-0.044473	-0.014307	0.015686	-0.013592	-0.0012636	-0.0028246	-0.0021161	-0.029399	-0.0010426	0.0016408	0.0073473	0.0095675	0.012712	0.008786	-0.010864	-0.0034264
12.52_485.3615	0.0033743	-0.034955	-0.019078	-0.018818	-0.042874	0.023699	0.018738	0.02889	0.050718	-0.014616	0.070451	-0.037584	0.13018	0.027459	-0.00040843	-0.021803	0.028752	-0.018898	0.017751	0.0059602	0.012386	0.0043312	0.019517	-0.012488	-0.004232	-0.027386	-0.01834	0.0056265	0.0078695	-0.017698	-0.0070705	0.0092712	-0.0018953	-0.0031349	-0.0017988	0.019754	-0.0066932	0.013459	0.019989	-0.0043034	-0.017299	-0.025548	0.014676	-0.008197	-0.027036
9.19_97.1374	-0.018986	0.00605	0.015148	0.038546	0.0068638	-0.012029	0.029753	0.061218	-0.0022592	-0.0059988	-0.023301	0.012995	0.060642	-0.037428	-0.0024432	0.0012849	-0.0092646	-0.015183	0.0019749	0.0038968	0.01729	-0.0022529	-0.0010528	-0.0032589	0.02334	0.030653	0.0042367	0.0023068	-0.023846	-0.0085813	-0.0025303	-0.037049	-0.006316	-0.0015737	-0.01612	-0.024881	0.020524	0.014859	0.017909	-0.019584	-0.0053126	-0.0016504	-0.0050164	-0.016378	0.048156
1.71_99.0437	0.0204	0.046595	-0.019202	0.020361	-0.021939	0.024586	-0.013325	-0.026339	0.02197	0.01515	0.035239	-0.030412	-0.008839	0.022044	0.026462	-0.0066115	0.019441	-0.0056154	-0.038164	-0.01487	-0.0074675	0.047591	0.0066473	0.028686	0.019302	-0.022366	-0.00090949	-0.0015832	-0.0089996	-0.0095273	0.0061052	-0.00089091	0.0026298	0.012152	0.0046537	0.0054911	-0.0073474	0.014036	0.0043735	0.0051077	0.0085832	-0.0045018	-0.0076487	0.0021642	0.043673
2.72_486.1058	-0.013938	0.022936	0.029652	0.021585	-0.0094541	0.026272	0.0056227	-0.03704	-0.0038799	0.0001644	-0.0067864	0.0087166	-0.0073428	-0.0086468	0.0061726	-0.052033	0.019124	-0.012114	-0.011787	-0.033071	0.04785	0.042773	0.0042789	0.017472	0.0093106	-0.0092305	-0.0071437	-0.0032089	0.013906	0.019624	0.00056285	-0.0035254	-0.012372	-0.023847	0.011107	0.021486	0.036106	0.021811	0.030912	-0.014233	-0.0030297	0.026915	0.028738	0.031091	0.020335
4.45_486.1397	-0.023463	-0.00084285	0.0035315	0.0069425	0.011176	-0.019437	-0.0065571	-0.022585	-0.0083412	-0.026355	-0.002467	-0.012305	-0.012314	-0.001169	-0.030545	-0.078286	0.0054534	-0.0084843	0.0104	-0.071631	-0.00095328	0.016856	-0.088718	0.0079837	0.049714	-0.027822	0.037205	0.044299	-0.01549	-0.040592	-0.033158	0.083419	-0.046072	-0.0097025	0.00083691	-0.072443	0.070255	-0.076822	-0.039236	-0.0083141	-0.046478	0.015784	-3.5469e-05	0.028063	0.0049857
5.13_486.2598	0.0047527	-0.033069	0.012026	0.010451	0.010705	0.020954	-0.011034	0.022861	0.016391	0.0019701	-0.013277	-0.023281	-0.0016933	-0.0083619	0.031805	-0.00033513	-0.0081591	-0.0020642	0.0026337	-0.010977	0.016457	0.0032707	-0.013152	0.001766	-0.011582	0.0027533	0.001526	-0.013286	0.011658	0.0074901	-0.01594	-0.0071496	0.0082993	-0.0065972	-0.0058946	-5.4805e-05	0.020819	0.025385	0.012699	0.0030724	-0.0029967	0.0062793	-0.028588	-0.0011878	0.0093413
2.82_487.0540	-0.039858	-0.038934	-0.04196	-0.022927	0.024437	-0.022956	-0.006865	0.01548	-0.022901	0.020578	-0.0053619	0.046572	0.079569	-0.062297	-0.0025351	-0.0027146	0.016062	-0.0070753	0.011883	-0.013429	0.023231	0.00012968	-0.021125	-0.017383	0.018271	0.012172	-0.015016	-0.019044	0.004327	-0.020989	0.0069186	-0.020115	0.0040702	-0.0018388	-0.024101	0.0030385	0.017485	0.011977	-0.0033242	0.0055062	0.012536	-0.0024359	-0.011182	0.032395	-0.0088873
3.07_487.1444	0.017628	-0.022378	0.0052518	0.0049012	0.025742	0.031542	-0.0034342	0.024633	-0.0068979	0.016262	-0.030565	-0.022357	0.019431	-0.010503	0.013765	0.00807	-0.0069092	-0.024812	-0.017907	0.0065147	0.046505	0.023426	0.054309	-0.021014	-0.041411	0.0072186	-0.055771	-0.020529	0.0085226	-0.010066	-0.01157	0.042184	0.0044605	0.033432	0.015818	0.054354	-0.016092	-0.0096127	0.055272	0.015523	0.034171	0.034926	0.039603	0.0061891	0.0080523
2.07_487.1446	0.0034459	0.015103	0.0085267	0.013255	0.01182	0.016708	-0.02916	-0.026785	-0.049368	-0.0086891	-0.019171	-0.0035805	0.013582	-0.020863	0.032598	-0.096619	-0.026903	-0.00039706	0.033182	-0.078724	0.060061	0.0071084	-0.0071834	0.013317	0.01421	0.0060934	-0.012184	-0.00044669	-0.0019886	-0.0046217	0.045824	0.0020844	-0.017453	-0.046461	-0.0032804	0.029461	-0.0081023	0.011553	-0.01267	-0.0060628	0.033122	0.0076216	-0.064306	0.0035198	-0.0094726
2.57_487.1448	-0.0018158	-0.039182	-0.003439	-0.018871	0.02229	0.0093951	-0.023742	-0.011618	-0.010869	-0.014228	0.015804	-0.0086632	0.0010207	-0.0083531	-0.00017848	-0.050854	-0.038884	0.002749	-0.016974	-0.046495	0.0309	-0.0028733	-0.014963	0.024979	-0.010231	-0.004566	-0.022716	0.0091838	-0.024761	0.0417	-0.020843	-0.017435	-0.032638	-0.024908	0.0061837	-0.028424	-0.012642	0.017443	0.011026	-0.046948	-0.030738	-0.02049	-0.011924	-0.02701	-0.0096644
1.89_835.2497	0.015786	-0.028456	-0.02766	-0.027814	-0.030328	0.020796	0.0013949	-0.0014376	0.042793	0.020681	0.0025467	0.024766	0.02554	-0.016669	0.035118	0.017869	0.0071119	0.017208	0.025992	-0.010109	0.013819	-0.012126	0.022036	-0.019523	0.0094895	-0.0076029	0.0015658	0.0097232	-0.0006741	0.023881	-0.021665	-0.011199	-0.03189	-0.012658	0.0071097	0.006867	0.0023896	-0.02347	-0.010267	0.018151	0.0049165	0.0083054	-0.018234	-0.004076	0.030689
2.89_839.2675	0.036666	-0.027303	-0.041136	0.010247	-0.021348	0.013729	0.029634	-0.0181	-0.017703	0.030914	0.0060553	0.0034004	0.014828	-0.0086413	0.0054889	-0.012491	0.018849	-0.0072049	0.01596	-0.013026	0.0068095	0.012614	-0.0025295	-0.010873	0.003634	0.0043417	-0.0056202	0.0042386	0.001615	0.010685	-0.0082192	0.0054032	-0.0021332	0.022172	0.01062	-0.012943	0.0014906	-0.018483	-0.0068309	0.010157	0.014981	0.0065619	-0.014546	0.00016383	-0.020549
2.04_99.0437	0.030822	0.019615	-0.01744	-0.024857	0.015121	-0.011347	-0.037913	-0.024105	0.0018599	-0.015647	-0.027261	-0.016433	0.0090201	0.031579	-0.022282	0.025403	0.0067521	0.019907	0.015963	-0.05083	-0.0061575	0.028588	-0.0011338	-0.02766	0.022958	0.036654	-0.0052131	0.031501	-0.043199	0.011809	-0.031244	0.015068	-0.0039296	0.0086416	-0.012214	0.048343	0.015266	-0.0038693	0.0024265	-0.011035	0.0064184	-0.0013203	0.0072059	-0.0047177	0.016675
3.45_103.0539	0.0073118	0.038151	-0.014562	0.0052825	0.027544	-0.022396	0.0016668	0.037132	-0.063041	0.035542	-0.021224	-0.046814	-0.0015888	0.02459	-0.0048059	0.016696	-0.017704	0.017537	0.0008034	0.0062588	0.01235	-0.018157	0.0092287	-5.4026e-05	-0.0079354	-0.0090351	0.022367	-0.012839	0.0032061	-0.019125	0.013797	-0.017064	0.0090546	-0.035604	0.035574	0.01379	0.0074664	0.0044973	0.0046991	0.01556	-0.0014591	-0.019599	-0.003415	-0.0023349	0.0022788
2.43_111.0439	0.0032205	0.013998	-0.033774	-0.0027186	0.0024101	-0.032847	0.0075968	-0.003559	-0.013668	-0.0092114	0.0031466	0.00048788	0.0058338	-0.016659	0.017528	-0.02739	-0.0019529	-0.030891	-0.029605	-0.0032207	-0.025575	-0.036668	0.003969	0.0098432	0.033692	-0.049026	0.03497	-0.0036576	0.02812	0.0042932	-0.0070467	-0.057895	0.017285	0.0085016	-0.014175	-0.028758	-0.0089064	-0.025921	0.0052494	-0.028103	0.034635	0.013421	0.04684	-0.02843	-0.039736
12.15_487.3416	0.010835	-0.015722	0.039504	0.0015151	0.026896	-0.011815	0.04538	0.0046196	0.058957	0.044676	0.002861	-0.025088	0.0055288	0.028901	-0.024974	0.005705	-0.030628	0.010017	-0.075672	-0.0031934	0.06071	0.0036044	-0.015902	-0.061584	0.13141	0.014053	0.02637	0.0072931	0.029865	0.02859	0.0081151	-0.023132	-0.07506	-0.071362	-0.064408	-0.015996	-0.045439	0.059247	0.10563	0.052818	0.045763	-0.061882	0.0059908	-0.044354	-0.021186
7.47_487.3417	-0.022756	-0.008357	0.0059347	0.031169	-0.0027913	0.023748	-0.017599	-0.0031142	-0.013527	0.004343	-0.0045939	-0.00058969	0.0069874	0.0024297	-0.061867	0.025085	0.0010635	-0.0087712	0.017839	-0.016798	0.020705	-0.0075713	0.029328	0.0093952	0.025084	-0.0015855	0.04162	0.0031539	-0.01068	-0.026386	-0.0048404	0.0091323	-0.021009	-0.010474	-0.0084516	-0.019373	-0.01785	-0.022596	0.026263	0.012786	0.012894	0.010266	0.026861	0.03009	0.00028953
11.19_487.3418	-0.0046855	-0.057976	0.01546	-0.0073993	0.0086381	-0.044591	0.012403	-0.056284	-0.030703	-0.065306	0.032719	-0.013661	-0.0070786	0.020479	-0.023637	-0.0019446	0.015504	0.026571	-0.037219	0.022802	0.01749	-0.02233	0.011073	-0.041598	0.01739	0.050943	-0.016776	-0.00049211	0.01007	-0.03559	0.0083007	-0.034748	0.0044219	-0.035696	-0.015274	-0.02821	0.012722	0.0046995	-0.0097053	0.011568	-0.012647	-0.0046686	-0.010068	-0.012697	-0.0041336
8.20_487.3419	0.012735	0.0018344	-7.7656e-05	0.050131	0.024796	-0.068065	-0.022225	-0.0016975	-0.0014126	0.0049963	-0.070702	0.003832	-0.034356	0.0029579	-0.012745	0.0058252	-0.0070586	0.0053286	0.006533	0.0015928	-0.0082017	-0.0041189	0.0067717	0.010548	-0.0047811	0.010069	0.0062602	-0.02053	0.00115	-0.011958	-0.0049516	0.022316	0.0061401	-0.015907	0.017555	-0.00085133	-0.015645	-0.011152	0.018569	0.0033684	0.016648	-0.0041158	0.0041079	-0.0044318	-0.0019333
13.61_487.3420	0.033409	-0.022125	-0.019583	0.0046933	-0.023924	-0.0010013	0.029108	6.6567e-06	-0.0011927	0.0010658	-0.023729	-0.045602	-0.081409	0.053474	-0.02575	-0.053183	0.0046306	-0.025622	-0.033587	0.062983	0.0061083	0.018475	0.058064	-0.021459	0.016582	-0.031151	-0.00088164	-0.0062507	-0.039742	-0.00051558	0.036545	-0.012281	-0.0013184	-0.10051	-0.049355	-0.0091863	-0.0050425	-0.017995	-0.014921	-0.012249	-0.028726	-0.0042723	0.0087588	0.00066885	-0.0087776
9.21_487.3421	0.0011833	-0.015258	0.030888	-0.00054179	-0.02412	0.059454	0.021035	-0.045777	-0.063806	-0.094931	0.011236	0.092958	-0.032505	0.03166	0.014613	0.0027392	0.023608	0.014298	-0.012775	0.024431	-0.024692	0.014122	0.0081564	-0.0097153	-0.029198	-0.0032127	0.00011696	0.013174	0.017929	0.020116	0.017825	-0.011911	0.016835	0.010713	0.0030171	-0.022759	0.010725	0.022073	0.001519	-0.0024092	0.0051418	-0.0070824	-0.031442	0.0016051	0.0080631
8.63_487.3421	-0.0095009	0.016367	-0.00028318	0.030811	-5.3401e-05	-0.026898	0.025925	0.024181	-0.0021843	0.0013117	-0.0043995	0.030033	0.041656	-0.031247	-0.034761	0.020869	-0.013065	0.00022635	0.0098504	-0.018112	0.034244	0.021021	0.041876	0.024873	0.037027	0.034411	0.0055521	-0.02841	0.050363	0.0062943	0.035905	0.026279	-0.0409	-0.0045197	0.00049058	-0.0071259	0.05064	0.10617	-0.04195	-0.044688	-0.090756	-0.14421	-0.21885	-0.039466	-0.0062204
8.90_487.3423	-0.021428	-0.0079062	-0.012428	-0.020908	-0.046714	0.013233	0.046176	-0.077245	0.069097	0.059694	0.013188	-0.01121	0.068489	-0.057793	0.031367	-0.014962	0.0060874	0.014153	-0.014987	0.0074653	-0.024666	-0.01429	-0.0034621	0.034369	-0.0059396	-0.0028469	-0.016968	0.024257	-0.0084832	-0.0020943	0.017739	0.015205	0.024322	-0.013364	0.015339	0.033802	-0.0060765	0.011504	0.0025089	0.013389	0.006633	-0.022072	-0.014834	-0.034273	0.016045
2.54_841.2400	0.023549	-0.013033	-0.021088	-0.0009766	0.0019565	-0.0078541	-0.0023144	-0.022707	-0.011362	-0.0088142	0.0072873	0.0051701	0.006182	-0.014676	-0.010225	-0.032941	-0.043006	-0.021927	-0.0046541	-0.02799	0.0062101	-0.016794	-0.0036041	0.048821	0.030354	-0.064306	0.02655	0.0011669	-0.016167	0.028071	-0.017858	-0.036294	-0.023394	-0.054192	0.022353	-0.032857	-0.021838	-0.034208	0.027851	-0.020065	0.019239	-0.033289	0.011879	0.0038701	-0.0035903
11.29_841.4512	-0.053617	-0.027534	-0.0038469	-0.0059699	0.0063328	-0.0015906	0.025767	-0.009075	0.0095284	0.012495	0.018107	0.012345	0.0099938	0.030517	-0.0063573	0.0054976	0.011178	-0.00729	-0.02579	-0.012801	-0.0084709	-0.020584	0.021882	0.021777	0.0073338	-0.011791	-0.027837	-0.035462	0.012157	-0.01147	-0.0057897	-0.020157	-0.047942	0.0026678	0.016609	0.017023	0.032281	-0.019983	-0.0074625	-0.0072956	0.0030009	-0.0082261	0.00065764	-0.027968	0.0064596
11.86_843.4676	-0.0021571	0.056222	-0.0038651	0.045631	-0.015179	0.043569	0.029503	0.020516	0.010316	0.036343	0.00022897	-0.015396	0.034175	-0.00065456	0.023655	-0.021909	-0.022569	-0.00016504	-0.03962	-0.015829	-0.015291	0.017283	0.021523	-0.019602	-0.027038	-0.016242	-0.023148	-0.03767	-0.0027884	-0.058689	-0.044865	0.011944	-0.017278	0.014443	0.0085631	0.0038837	0.039742	-0.020523	-0.011343	-0.00121	0.0109	-0.022152	0.028666	0.0076077	-0.035554
2.17_116.0514	-0.0083882	-0.037987	0.0023812	-0.012306	-0.034801	0.012638	0.035254	0.0045585	0.0012303	-0.0060852	-0.033471	-0.022495	0.010608	-0.0023755	0.024227	-0.021966	-0.010566	-0.02118	0.0046549	-0.019822	0.015655	0.018518	0.026086	0.011719	-0.0059619	0.00097765	0.020932	-0.010817	0.018971	-0.0026523	0.00822	0.0016825	0.0096982	-0.030816	-0.0080165	-0.0080406	-0.0052624	0.0194	0.0062628	-0.0010689	-0.027852	0.020346	-0.011217	0.015678	-0.014366
2.75_121.0284	-0.019012	0.023089	0.0067856	0.0039006	0.030813	-0.022556	-0.0019573	-0.015223	-0.070446	-0.031725	-0.010715	0.014569	0.029365	-0.030658	0.00090585	0.048371	-0.040597	0.0016219	0.0070099	-0.033128	0.0079173	-0.037024	-0.016279	0.0080835	0.0043424	0.044747	-0.0019593	-0.026705	-0.0057183	-0.0066256	-0.035932	0.02688	0.014152	-0.017978	0.0033692	-0.019219	0.020493	0.0072794	-0.030563	0.0043095	0.029324	-0.058204	-0.0053784	0.029541	-0.016234
2.02_125.0232	0.029718	0.025076	-0.017727	-0.021011	0.015204	-0.019736	-0.03373	-0.019972	0.0031549	-0.024936	-0.032744	-0.014699	0.0032283	0.031923	-0.036083	0.023623	-0.00034578	0.0017849	-0.0096966	-0.036401	-0.011631	0.027721	-0.028686	-0.022731	0.01291	0.012494	-0.004726	0.039531	-0.0056775	-0.037065	-0.01288	0.032286	0.029878	0.037369	0.026011	-0.0025545	-0.0034232	-0.0058532	-0.00020783	0.001155	0.0027909	0.0080406	-0.01224	0.0055997	-0.014452
1.70_125.0232	0.018607	0.044755	-0.019328	0.018073	-0.023121	0.023995	-0.010523	-0.025714	0.021204	0.015913	0.034482	-0.028227	-0.0098899	0.022369	0.027437	-0.0053114	0.017152	-0.0084547	-0.031888	-0.012492	-0.0067046	0.041211	0.0046328	0.027662	0.021014	-0.022949	0.0057677	0.00027398	-0.0041766	-0.0041432	0.0091134	-0.0032879	0.014099	0.0089748	0.0034439	0.003415	-0.0096804	0.017532	0.0082888	0.0001029	0.0066535	-0.0036637	-0.0063888	0.0019759	-0.022677
1.15_488.1759	0.032258	-0.015582	-0.052313	0.028965	-0.028024	0.011003	0.030912	-0.019326	-0.00060453	0.018412	0.0022417	-0.036667	-0.033792	0.038921	0.0042705	-0.022535	0.010259	-0.0061832	0.0077063	-0.014017	-0.0046395	-0.0011971	0.00039863	0.005987	0.011216	-0.0031447	-0.016141	0.0019113	0.01134	0.013143	0.016826	-0.0016332	0.011544	0.01094	0.0090046	0.0013172	0.0070484	-0.016016	-0.0089816	0.017891	0.0045481	0.013862	-0.0078503	0.0002821	0.0088335
8.02_489.3572	0.029158	0.013366	-0.026825	0.018114	0.020219	0.001677	-0.033991	-0.041463	0.0091972	-0.0099106	0.016964	-0.010568	-0.028769	0.023453	-0.020873	-0.014545	-0.0037775	0.0032124	-0.0050194	-0.00012853	-0.021224	0.025874	-0.0055436	-0.024341	-0.02289	0.01052	-0.040588	-0.0014872	0.013736	-0.045414	-0.011125	0.0005275	0.02714	0.018444	0.063473	-0.030406	-0.016374	-0.0073986	-0.011368	0.010897	0.0013902	0.011511	-0.0032137	0.0053821	-0.015306
7.52_489.3574	-0.014272	0.013981	0.008174	0.040526	-0.023618	0.049456	-0.0090519	-0.0074302	-0.0061687	0.0021653	-0.0042329	-5.8178e-05	-0.0074403	-0.02798	-0.050735	0.028959	-0.020194	-0.0063358	-0.00092657	-0.026631	0.0072484	-0.0060676	0.024724	-0.015544	0.032094	-0.020403	-0.0012075	-0.016871	-0.018264	-0.008926	0.026757	0.015064	-0.029103	0.040704	-0.027352	0.020697	-0.0073061	0.022003	-0.034122	0.0015426	0.031722	-0.050387	0.0071383	-0.033134	-0.0047116
7.88_489.3576	-0.034625	-0.010348	-0.0011161	0.034816	-0.0043451	0.024927	-0.00613	0.003488	-0.016068	-0.0079148	-0.007137	-0.00081979	0.0058589	-0.0045185	-0.057533	0.015716	-0.001238	0.0039137	0.016542	0.00033786	-0.006537	-0.02793	0.0052646	-0.017701	0.016652	-0.022129	0.021972	-0.011917	-0.035566	-0.013226	-0.0048836	-0.02784	0.025063	0.031244	0.025789	-0.011496	-0.020097	-0.081773	0.066152	0.0079144	0.025131	0.0032647	0.026733	0.046507	0.0081283
2.92_852.1522	-0.030621	0.05902	0.0044474	0.0105	-0.0092393	0.045053	-0.0039052	0.014552	0.025593	0.028398	0.0081394	-0.016442	0.039308	9.849e-05	0.031478	-0.0046164	-0.032628	0.0049568	-0.016272	-0.010647	0.008208	-0.020899	0.017495	0.022156	-0.012443	-0.02357	0.025924	-0.022187	0.019464	-0.065178	-0.024827	-0.0093041	-0.025916	0.0094472	-0.016561	0.037631	0.012451	-0.041861	0.024729	0.038113	-0.010587	0.01356	0.00046678	0.01379	0.0026399
14.24_852.5567	-0.039237	-0.0085008	0.019972	-0.015576	-0.031616	-0.045844	0.014839	0.00080624	-0.0049988	0.017285	-0.0085646	0.026725	0.020301	-0.024384	-0.0061764	0.0074853	-3.3339e-05	0.0037228	0.052376	-0.0036013	-0.00083963	0.016714	0.029384	-0.0098624	-0.0069774	-0.010079	-0.0073308	-0.025197	-0.046682	-0.00010974	0.0055538	0.0059222	0.0027967	-0.025587	0.00081106	0.020444	0.00148	0.0071621	-0.0036877	0.0064828	0.0065381	-0.01297	0.0040561	-0.0048886	-0.0067025
2.40_853.2396	-0.017183	-0.0056058	0.0085004	-0.054486	-0.014518	0.015171	-0.0058963	-0.0071462	0.044297	-0.013715	0.001591	0.010547	0.0014408	-0.0016642	-0.01953	-0.0082827	-0.006607	-0.0033061	0.0054773	-0.0030026	0.0050347	-0.0061921	0.019694	0.004116	0.0089079	-0.035613	-0.0057953	-0.0011175	0.0015295	0.0037085	0.013459	-0.019853	-0.0065006	-0.006971	-0.0063771	-0.0079004	-0.030396	0.0074427	0.0046437	0.0078076	-0.041813	0.021247	0.0041495	0.0051896	-0.023588
12.22_853.4518	-0.016371	-0.053155	-0.0058605	0.016586	0.00085699	-0.00010008	0.036514	-0.0052385	0.017787	-0.0084713	0.01863	0.010503	0.0038077	0.043515	-0.0040316	0.042512	0.016684	0.00097655	0.0035005	-0.022647	0.023867	-0.0079094	-0.012435	0.040794	-0.015825	0.012383	0.007067	-0.0099838	-0.0055228	-0.010304	0.0056493	0.021885	-0.04435	-0.041399	0.010235	-0.027411	0.044507	0.00079665	0.01027	0.013499	-0.0062679	0.021574	-0.012464	0.0060633	0.019354
2.88_127.0390	-0.0096311	-0.015059	-0.075163	0.015119	0.0073854	-0.027543	0.012276	-0.047681	-0.030892	-0.018623	0.0062611	-0.015314	-0.019544	0.033707	0.01475	0.014914	0.016925	0.032837	-0.013353	0.025429	0.016622	-0.0041936	0.018835	-0.027199	0.01182	0.021354	0.024793	0.027027	-0.024854	0.0089027	-0.013605	0.015095	0.00071529	-0.015561	-0.043019	0.028317	-0.011162	-0.02037	0.022836	-0.0012915	0.006787	0.025386	0.048947	-0.0057958	0.045312
2.42_127.0391	0.0054906	0.015054	-0.025275	-0.008799	0.0043434	-0.039514	0.01151	-0.0042698	-0.014802	-0.00065819	0.0046064	0.00302	0.01445	-0.00028818	0.033133	-0.027808	0.013135	-0.049919	-0.012723	-0.0035367	-0.038703	-0.037166	-0.03196	-0.02848	0.0022461	-0.029701	0.00073109	9.9052e-05	0.0068068	-0.0047225	-0.030262	-0.0001577	-0.008766	-0.02837	-0.022499	-0.019939	0.035483	0.014722	0.019267	0.0070677	-0.0063665	0.010932	0.0012961	0.056948	0.020499
0.67_128.0344	0.016243	0.059033	-0.042004	-0.010598	0.0051831	-0.034329	-0.014611	0.028467	-0.040623	0.067158	0.046118	-0.02126	-0.0073473	0.01896	-0.015647	0.01492	-0.010788	0.016314	0.0015108	-0.01453	0.013764	0.019946	0.0045305	0.0030633	0.022631	-0.0060291	0.0065488	-0.010205	-0.010601	-0.004347	0.0071255	-0.0086822	0.00053435	0.009064	0.012744	0.00064713	0.025407	-0.019739	0.0088156	-0.010298	0.0078583	-0.021015	0.010024	-0.0011982	-0.022756
1.11_130.0859	-0.0039136	0.025534	0.034769	0.00041143	-0.028291	0.0076198	-0.019627	-0.0060072	-0.0057474	-0.00057556	-0.0065813	0.044704	-0.011061	0.010232	0.031226	0.0018633	-0.02417	-0.01423	0.001922	0.018602	0.020943	0.02469	-0.030984	-0.02216	0.0034178	0.0056596	0.026161	-0.031934	0.00033406	6.5366e-05	0.04037	0.017011	-0.013649	-0.025749	-0.012304	0.010227	0.0096137	0.039639	0.0029494	0.021406	0.021643	-0.011993	-0.030612	-0.0067157	-0.01111
3.10_130.0862	0.029578	0.017289	-0.018219	-0.01265	-0.021565	-0.0063631	0.0083781	-0.017669	-0.013154	-0.0089867	0.019123	0.0046044	-0.0010449	-0.020964	-0.021052	-0.060054	0.00065121	-0.014836	0.015596	-0.023148	0.031293	-0.014018	0.072794	0.019038	-0.0178	0.011254	0.029917	-0.0045131	-0.0031845	0.019288	0.0098617	0.024446	-0.0247	0.00025458	0.0028538	-0.0031669	-0.010259	0.037133	-0.024898	-0.0011904	-0.020613	0.013659	-0.042215	0.020225	0.016148
2.40_132.0289	-0.020017	0.051967	-0.026208	-0.0065132	-0.015073	0.0013814	-0.013356	0.0073863	0.022386	-0.048485	-0.013862	0.019106	0.015479	0.036382	0.00097299	0.015732	-0.012438	0.0033197	0.013089	0.012337	0.010544	-0.022108	-0.0012825	-9.9893e-06	-0.035634	0.03605	0.00056082	-0.0055526	0.0091586	0.00042319	0.01987	-0.004675	0.014225	0.032246	-0.0050575	-0.01206	-0.018804	0.016661	-0.030435	0.023854	0.00081681	-0.0098873	-0.010324	0.0051053	-0.020123
2.71_132.0292	-0.0084205	0.027734	-0.011401	-0.036481	0.005876	-0.0024297	0.0034202	0.021603	-0.025542	0.040882	0.0018438	-0.010578	-0.022063	0.0097795	0.0099954	0.0091278	0.055946	0.0090852	0.044829	0.033975	0.029715	-0.030717	0.032918	-0.032073	0.015688	0.032379	-0.041837	-0.056802	0.0084806	-0.0032315	0.017027	-0.041312	0.019352	0.034189	0.0084065	-0.012579	-0.010732	0.011096	-0.024152	0.041182	0.00010859	-0.00311	-0.035469	-0.001256	-0.013995
2.89_133.0284	-0.0038456	-0.0078312	-0.057154	0.0033017	0.046816	-0.006613	-0.0022367	-0.038051	-0.010356	0.013162	0.0083018	0.048094	0.010073	0.001482	0.011467	0.023947	-0.0064828	0.00035282	-0.036351	0.018317	0.03412	-0.034013	-0.014198	-0.008064	-0.0087182	0.035435	0.031438	0.02436	0.0022352	0.018747	0.0038166	-0.00076204	0.015579	0.013528	-0.028263	0.029876	-0.028887	-0.021121	0.035324	0.002384	0.01514	0.0046477	0.036319	0.023032	0.032793
2.42_133.0285	0.0044007	0.013641	-0.01989	-0.010961	0.0042672	-0.03549	0.0066303	-0.0059914	-0.011226	-0.0021984	0.007325	0.012799	0.0071983	-0.0062682	0.025529	-0.035827	0.018139	-0.046518	-0.022249	-0.0029389	-0.040991	-0.042332	-0.013427	-0.01153	-0.0018571	-0.037877	0.012947	-0.02278	-0.01755	0.012737	0.0016602	-0.0086059	-0.0022693	-0.010622	-0.0022615	-0.014782	0.013254	0.011176	-0.0046923	-0.044894	0.015335	-0.014011	0.044955	0.030759	0.0011777
3.04_133.0649	-0.0064559	-0.020766	-0.0044955	-0.011302	0.026867	0.018078	-0.019873	-0.026287	-0.032404	-0.01455	-0.00021937	-0.015149	0.020629	-0.01613	0.0050428	-0.053153	-0.090312	-0.031954	-0.038552	-0.057002	0.011343	-0.0094278	0.059974	0.022005	0.019535	0.0058877	0.003692	0.051223	-0.0054976	0.023477	0.067318	0.00011455	-0.025269	0.050013	-0.056959	-0.0020977	0.025359	-0.0081466	-0.032045	0.025226	0.0091589	-0.031673	-0.050784	-0.060809	0.010079
3.06_490.1342	-0.022027	-0.007231	0.014683	0.025885	0.032818	0.00066834	-0.016127	-0.052766	-0.015284	-0.040404	-0.0042408	0.03975	-0.053062	-0.032409	0.0051325	-0.038074	0.027983	0.014555	-0.0017477	-0.010454	0.0076459	-0.010517	-4.8847e-05	0.018865	-0.0044175	0.018596	-0.031004	0.0027708	-0.010266	-0.009504	-0.0092095	-0.01945	-0.013429	0.0060597	0.02495	-0.0019535	0.016283	0.010796	0.0071522	-0.0063211	0.022584	0.009412	0.012578	0.01957	-0.0075294
3.38_491.1200	-0.0040089	0.0090969	-9.5383e-05	-0.052232	0.027266	0.0037086	-0.049122	0.032412	0.020792	0.015608	-0.021008	0.017301	-0.030499	-0.019414	-0.02659	0.0014487	-0.024147	-0.021866	0.017404	0.0047132	0.0090396	-0.029335	0.023842	-0.0053887	0.024292	-0.029767	0.0003167	0.044546	-0.0053232	-0.01597	-0.056743	0.026287	-0.012523	-0.0057468	0.042909	0.0033945	0.01606	-0.012103	0.021629	-0.0081936	0.025086	-0.02724	-0.0093672	-0.0043003	0.01635
2.13_491.1396	0.031616	-0.01033	-0.0037494	-0.014649	0.026373	-0.00051996	-0.032643	0.023453	-0.018248	-0.030826	-0.045268	0.0031256	0.026495	0.02224	-0.0016185	0.023723	-0.028346	0.0055029	-0.0092192	-0.054575	-0.012207	0.034981	-0.00084667	-0.051565	0.033107	-0.02357	-0.035688	-0.018861	0.036594	0.020326	0.0065372	-0.0018806	-0.047799	-0.040258	0.010118	0.023726	0.012339	-0.0075927	-0.015106	-0.034861	0.013541	0.016546	0.050818	-0.0059365	-0.0034914
3.56_491.9662	0.030297	0.017548	0.011197	-0.013946	-0.030171	-0.0015484	-0.016686	0.016536	-0.023437	0.00020507	-0.01918	0.036447	-0.0039497	0.018604	0.01485	0.0053687	-0.0061166	-0.0022793	-0.01776	0.0096566	0.035816	-0.037964	0.015696	0.0083126	-0.0079617	-0.016838	-0.014912	-0.013491	-0.020247	-0.023861	0.023163	0.0075033	0.015141	0.029036	0.010621	0.015083	-0.0043404	0.039254	0.0029434	-0.0068773	-0.0010016	0.026891	-0.0017075	0.008795	0.0099069
3.21_491.9664	0.036427	0.040443	0.030008	-0.01902	-0.028043	0.016725	0.013586	-0.0017758	-0.0050418	0.00083772	-0.0041037	0.010415	-0.006956	-0.010246	0.011308	0.013292	0.0073666	-0.012595	-0.0058959	0.01871	-0.016703	-0.013213	-0.0055526	0.01218	-0.0064048	-0.01063	0.012617	-0.0047809	0.0092732	0.0055192	-0.013529	-0.0019652	-0.0050796	-0.0053769	-0.010487	-0.0028219	0.0096062	0.0056611	0.014721	-0.019066	0.010692	0.01989	-0.0085501	0.0068445	-0.011524
14.07_853.4855	-0.0042017	0.025501	-0.031748	-0.045596	-0.035578	-0.01938	0.0098873	-0.004909	-0.011468	0.026209	0.0077731	-0.0015817	0.044739	0.015102	-0.0034192	0.023815	0.00063644	-0.015703	0.00085842	0.003559	-0.011391	-0.0038861	-0.018223	-0.015154	0.013332	-0.013476	-0.031178	-0.0026579	-0.013256	0.015965	-0.020138	0.025737	0.0078141	-0.0055916	-0.019945	-0.038562	0.0012994	0.03184	0.0068736	-0.10835	0.040174	-0.0064174	-0.0083428	0.003493	0.0086134
13.68_853.4856	-0.0020268	-0.0034835	0.0031047	-0.07071	-0.02433	-0.037785	0.026466	0.024882	-0.019573	-0.0067003	-0.021778	0.071505	-0.010017	-0.050906	-0.047464	0.010062	0.0012967	-0.023532	0.031822	-0.0025832	0.0032834	0.00089176	0.022374	-0.018127	0.015916	-0.03625	-0.01721	0.031522	-0.01802	-0.0052886	-0.010634	0.014748	-0.021145	-0.030659	-0.011445	-0.009794	-0.021467	-0.0043392	-0.0034705	-0.0092213	0.019352	0.0030108	-0.035352	0.0015242	-0.049836
11.40_854.3171	-0.01185	-0.0031667	0.016734	-0.024177	0.03685	-0.034374	0.031359	-0.0045045	0.011824	0.0083315	0.013999	0.0048116	0.0068459	0.0018778	0.037055	0.017065	0.059016	-0.008524	-0.00010597	0.036625	-0.062479	0.025348	0.017897	0.033396	-0.053965	0.026606	0.0065376	-0.0056192	-0.045801	0.039499	0.030071	-0.005141	-0.018045	0.0023881	0.034332	-0.006051	0.015733	-0.030904	-0.001264	-0.027817	-0.042995	-0.0031128	-0.0079452	0.0036102	0.020404
2.90_855.2536	0.025019	-0.051035	-0.038816	-0.0062894	-0.00059235	0.0030498	0.020795	-0.033645	0.00032796	0.05782	0.0025435	-0.0085854	0.025358	-0.044869	0.014576	0.0085425	0.028376	0.012047	-0.0052235	0.0042739	0.021383	0.0045589	0.0010188	-0.0079477	0.019959	0.019302	-0.0027215	-0.0027799	0.015487	0.016921	-0.013793	0.0075124	0.0097631	0.00050864	-0.018534	0.014215	0.019659	-0.049884	-0.0045984	0.009321	0.019041	0.023757	-0.035635	0.023469	-0.0046136
2.40_855.2547	0.00055189	-0.011157	0.035296	-0.064538	0.021967	-0.00063075	0.0028629	-0.019463	0.015912	0.0031562	0.00058266	-0.021941	0.0039145	-0.0012159	0.012205	-0.060545	0.0094168	-0.0053175	-0.0030837	0.014842	0.01759	-0.041089	-0.0040019	0.012338	0.02367	0.0034918	0.047615	0.01148	-0.011395	-0.0036052	-0.021889	-0.02547	-0.019655	-0.025428	0.018149	-0.040535	0.033508	0.043137	-0.053231	0.044499	0.011185	-0.0058411	-0.01393	0.074009	0.0064713
9.99_855.4306	0.023219	-0.024063	0.027853	-0.011531	0.021223	-0.019396	0.0026078	0.045664	0.0095909	0.023901	-0.004759	-0.026609	0.047203	0.061743	0.020336	-0.01357	0.016031	0.01872	0.022101	0.0015611	-0.018029	0.005191	-0.0282	0.036327	0.01465	0.017485	-0.0058833	-0.020001	-0.023958	0.047749	-0.010068	0.027108	0.0050045	0.0034673	0.0092722	-0.031006	0.031711	0.051111	-0.013965	0.014887	0.0097053	0.0059081	0.0033463	-0.0098157	-0.018179
10.50_855.4308	0.041909	-0.017508	0.0038103	-0.036193	0.0053744	0.0012487	-0.011797	0.023528	-0.0084515	0.023219	-0.035266	-0.021303	0.0058208	0.016203	0.013516	0.022667	0.0044911	0.0070181	0.0037539	0.020467	0.018584	-0.037353	0.018944	0.022528	-0.030857	0.019014	0.017181	-0.0062954	-0.021855	0.030451	-0.0042888	0.011115	0.005804	-0.00052011	-0.016781	-0.014672	0.033348	-0.016563	-0.005357	-0.02361	0.012337	0.0090293	-0.029968	0.00088706	0.037179
13.84_134.8933	-0.026722	-0.022875	0.0193	0.018838	0.066402	0.021066	-0.014005	0.0041749	-0.0016724	-0.019865	-0.031296	0.028728	-0.039762	-0.037728	0.0233	-0.021445	0.038369	-0.00056315	-0.019832	-0.015546	0.016322	0.020959	0.02175	-0.021551	-0.040513	0.049885	0.021596	0.010865	0.034854	-0.020265	-0.025449	0.0067447	0.026476	-0.04835	-0.061749	-0.032695	0.026883	-0.047634	0.044715	0.033368	0.051812	-0.017744	0.023866	-0.060283	0.0044047
2.52_135.0441	0.030149	0.010289	-0.0071679	0.012801	-0.035567	-0.04666	-0.045137	0.0095092	-0.027233	-0.0060637	0.011395	0.0014143	0.0054697	0.0024318	-0.0029447	-0.020995	0.011264	-0.015532	0.0055207	-0.0018186	-0.01114	-0.017054	-0.021918	-0.0075567	-0.013846	-0.023034	-0.0050673	0.014086	-0.0079878	0.032178	-0.0089886	-0.010586	-0.016271	-0.011428	0.012594	-0.0040497	0.0022795	0.01192	-0.018137	0.0075859	0.0070073	-0.013063	0.0021336	-0.00098573	-0.0080411
1.93_135.0443	0.035504	0.025373	-0.016802	0.024941	-0.036963	-0.036326	-0.022295	-0.01144	0.002843	0.015551	0.014555	-0.016663	-0.0025044	-0.033348	-0.0028771	-0.015772	0.008543	0.0090444	0.015668	0.016186	0.024764	-0.017677	0.00022585	0.002987	-0.003696	0.022351	-0.022876	-0.0023122	0.023418	0.073492	0.0056568	-0.014291	-0.021518	-0.034058	0.024036	-0.031991	0.0031969	-0.040798	-0.016018	0.018172	0.015225	0.015348	0.011132	-0.0041814	0.027901
1.50_140.0334	-0.038016	0.029941	-0.004091	0.02919	-0.016594	-0.0056198	-0.047685	0.00094745	0.022147	0.030272	0.017623	-0.011447	-0.016329	-0.06354	0.031235	-0.012989	-0.0063069	0.0081191	-0.010197	0.0023486	0.0051507	0.0052392	0.00030282	0.0039732	0.017493	0.0018212	-0.0080285	0.0066872	0.019121	0.014162	0.0016033	0.015994	-0.010333	-0.024231	0.020665	0.011309	0.019841	0.014024	0.021691	-0.0059505	0.018213	0.0024705	0.0018844	-0.0035469	-0.025048
12.95_492.3083	0.019602	-0.011754	0.01275	-0.01252	0.012675	0.052824	0.025381	0.052857	-0.019518	-0.024376	0.0019733	-0.036131	0.0088488	-0.012366	-0.020005	-0.043815	-0.0116	-0.050696	-0.011	0.0046567	0.035014	0.0047034	-0.026386	0.025602	0.020904	0.0067636	0.039098	-0.00055751	0.012513	0.037867	-0.030468	0.019877	0.065987	-0.039561	0.048682	0.028914	0.063666	0.04591	-0.0052102	0.015072	0.027933	-0.00045255	-0.019202	-0.0053438	-0.0025442
2.71_493.1356	-0.011139	-0.0079453	-0.036172	-0.023219	0.019578	0.011682	-0.020772	-0.061672	-0.028174	-0.026302	-0.001463	-0.0079467	0.015477	-0.0012659	0.022778	0.020669	-0.047234	0.020002	-0.032149	0.006687	-0.038014	0.012759	0.021088	0.039378	0.03669	-0.018656	0.064286	-0.022159	0.02655	0.043204	-0.05013	0.013549	-0.055002	0.050144	-0.017504	-0.0346	-0.046168	0.0019902	-0.017605	-0.002341	0.014253	-0.0085743	-0.010297	-0.00027272	-0.032806
12.57_494.3242	0.022058	-0.011285	0.016146	0.014588	-0.011034	0.063187	-0.0021104	0.069221	-0.00048076	-0.027905	0.016654	0.079342	-0.044104	-0.013196	0.016994	-0.056508	-0.00057517	-0.011222	-0.025096	0.095478	-0.036535	0.059379	0.015543	-0.056257	0.057368	-0.032284	0.027525	-0.0014079	0.042085	0.0063453	0.024656	-0.014396	0.041008	0.011938	-0.0096808	-0.034921	0.028295	0.013405	0.01579	-0.04382	0.010068	0.029319	0.0099726	0.0091841	-0.018556
2.88_494.9592	-0.0007703	-0.012105	-0.062499	-0.016051	0.020934	0.01852	0.052123	-0.045436	-0.037398	-0.016719	0.020331	0.03961	0.013564	0.010507	0.0032227	0.028731	-0.0021123	0.0082665	-0.03594	-0.0010542	0.022453	0.005673	-0.027129	-0.011818	0.019008	0.023999	0.013678	0.0041536	0.022174	0.017647	-0.0066567	-0.0039199	0.004148	0.018812	-0.027903	-0.0067903	-0.023876	-0.004494	0.040172	0.010208	0.0071514	-0.019834	0.0051201	0.0086767	0.015483
2.43_494.9601	0.0039338	0.014977	-0.017656	-0.03249	0.016545	0.0064848	0.0245	0.0063493	-0.0045631	-0.011997	0.010598	-0.011599	0.0064268	-0.0082927	0.0099439	0.0043596	0.02292	-0.033286	-0.01119	0.017469	-0.026142	-0.025653	-0.011688	-0.0090865	-0.024645	-0.025624	0.0015138	0.008723	-0.021498	0.0056164	0.0048211	0.0040027	-0.041098	0.004638	0.0044923	-0.0067321	0.01568	0.0026422	0.018498	-0.02992	-0.030524	0.028206	0.018164	-0.0044446	0.010045
4.73_495.1892	0.027891	-0.047015	-0.0042733	-0.015833	-0.01586	-0.019823	0.010164	-0.015342	-0.024252	0.034887	-0.05338	0.0086249	-0.02427	-0.0097394	-0.035984	-0.030435	-0.0056838	-0.046066	-0.0036887	0.01092	0.0033288	0.036621	0.0047128	-0.00048884	-0.012837	-0.019508	-0.0082726	0.0026643	-0.014197	-0.0032589	-0.0096995	-0.00014737	-0.018009	0.0058564	0.00015823	-0.0117	-0.0051194	-0.017838	-0.0092561	-0.0051447	0.0046063	0.0068761	0.0019634	0.00011545	-0.045079
10.99_857.4473	-0.032413	-0.017551	-0.026023	-0.00098272	0.0099093	-0.018851	-0.0033474	0.00088636	-0.015691	-0.0090777	0.0018717	-0.0023695	0.013529	0.0026426	-0.034922	-0.053625	0.0056278	0.0071394	-0.033606	-0.0089317	-0.019113	0.003494	-0.017516	0.052936	-0.042406	0.001229	0.0072681	-0.025721	-0.011052	0.038322	-0.012463	-0.050782	-0.012988	-0.0087667	-0.029235	0.0090899	-0.0094306	-0.0043314	-0.049592	0.00022318	0.024439	0.020267	-0.010771	-0.017153	-0.011677
10.50_859.4622	-0.034206	-0.017833	-0.017563	0.029227	-0.0030785	0.004514	-0.0091367	0.012177	-0.013881	-0.0080176	0.0093231	0.0072153	0.0043439	-0.0065881	-0.062049	0.00896	0.01409	0.004947	-0.024266	-0.0032097	-0.018576	-0.021551	-0.00099688	0.056392	0.011523	-0.049218	-0.014252	-0.043538	-0.03809	0.044163	-0.035902	0.019403	-0.0041971	0.017148	0.0013236	-0.025447	0.016228	0.024476	-0.023375	-0.024566	-0.0016959	0.018968	0.011038	0.01119	0.0029973
2.37_861.2636	-0.042268	0.016692	-0.013489	-0.040555	0.0046981	0.0054495	-0.01646	-0.015955	0.010617	0.0036748	0.013137	-0.0062242	-0.0048095	0.0048617	-0.0087189	0.0051923	-0.0016087	0.013454	0.0086499	0.014272	-0.015883	-0.011981	0.0071925	0.012301	0.024396	-0.016195	-0.015862	0.0059202	0.01591	0.0091393	0.018335	-0.002293	0.00050202	-0.0027138	0.010757	0.0026114	0.010245	0.00065722	-0.0052066	0.0063511	0.011038	-0.011346	-0.00085762	0.011071	-0.004448
4.41_144.1022	0.011741	-0.03124	-0.01024	-0.042218	-0.019874	0.0098232	0.0057409	-0.016661	0.032326	-0.03585	-0.06043	0.022238	0.012601	-0.0032649	-0.01605	0.013399	0.018886	0.011084	-0.023727	-0.010401	0.022249	-0.04307	-0.040292	-0.033982	-0.016924	0.017737	0.013459	0.020574	0.051191	0.0038686	0.02665	0.015984	0.013063	-0.0023281	0.0033836	-0.032452	0.0020678	-0.0059093	0.00059225	-0.010229	-0.0016848	0.0030088	-0.0050184	0.0074672	-0.018267
11.22_145.0286	-0.015672	0.0156	-0.028641	0.0062234	-0.042431	-0.010438	0.031371	0.0038941	0.017301	0.007883	0.023691	-0.017653	0.0049746	-0.010646	-0.025024	0.030537	-0.013017	0.0069378	-0.052465	-0.018099	-0.01205	0.014027	-0.013099	0.04844	-0.04705	0.066405	0.016967	0.028433	-0.0066622	-0.012274	0.02382	0.039599	-0.028258	0.073588	-0.041259	-0.029297	0.027492	-0.006638	-0.0058077	0.036969	-0.0019431	-0.01443	0.038044	-0.0054723	0.0029331
3.46_147.0442	0.035275	0.043357	0.020081	-0.0042577	-0.026458	0.013594	0.018159	-0.013863	-0.022766	0.0034419	0.0026166	0.0026192	0.0047206	-0.012954	-0.016008	-0.033083	0.0081752	-0.02315	-0.020456	-0.0062509	0.0055314	-0.021186	0.055451	0.031691	-0.02836	0.0038827	0.019914	0.015986	0.020647	-0.012754	-0.025184	0.0037429	0.024712	-0.036828	0.010031	0.018514	-0.0045892	0.030121	-0.0092365	-0.019856	-0.026943	0.015852	0.0040969	0.0088056	-0.002598
1.57_147.0443	0.0047054	0.027556	0.038207	-0.0013689	-0.026751	0.010031	-0.0028614	-0.021965	0.0025111	0.019129	-0.021912	0.01215	-0.014635	-0.022343	0.029158	-0.0077934	-0.0058418	-0.013571	-0.022918	-0.017254	0.0074211	-0.0074771	0.030674	-0.0045551	-0.018829	0.016863	0.0068027	-0.00022576	0.028435	-0.0073178	0.019177	0.02065	-0.019135	-0.024029	0.020708	-0.0055845	0.022328	0.0202	0.030297	-0.0018328	0.00047985	0.0045549	-0.0041631	0.0084865	0.0038129
12.10_149.0086	-0.038656	-0.0057935	0.0084089	-0.0052902	-0.029785	-0.043126	0.0089728	-0.0061738	-0.0010079	0.026207	-0.0048137	0.017776	0.015673	-0.017699	0.0033225	0.0025764	-0.0085096	-0.0042474	-0.0029061	-0.015893	0.0029631	-0.004036	0.014979	0.002966	0.0029574	0.001203	-0.0053592	-0.009757	0.0024627	-0.0040347	-0.01588	-0.015907	0.013239	0.0042075	-0.0097676	0.0025183	5.1407e-05	-0.0095764	0.0045823	-0.0010493	0.0068753	-0.0019451	0.0056427	-0.00279	-0.017506
11.81_152.9938	-0.015351	0.0033991	0.024754	0.00022284	-0.018002	-0.022767	0.050953	0.0081426	-0.057872	-0.0023233	0.039012	0.00073296	0.0055192	-0.012554	-0.0023898	0.013276	0.017296	0.0079596	-0.020542	0.0073955	0.050458	-0.0046126	0.020357	-0.013556	-0.018665	-0.056363	-0.021987	-0.017952	-0.0011591	-0.042436	-0.011995	-0.016495	-0.071214	-0.043948	-0.010961	-0.053965	-0.034672	-0.033329	0.0054269	-0.034822	0.0027139	-0.021636	-0.0017199	0.0011691	0.0023239
12.91_496.1773	-0.026396	0.038381	0.038678	-0.0002055	0.016528	-0.0040885	0.019398	0.033451	0.04143	-0.013475	0.00758	0.029129	-0.050791	0.045539	-0.0082096	0.0041835	-0.046954	-0.0094017	0.028036	0.0059701	0.0016608	0.0061192	0.0028861	0.016427	0.016216	0.0046731	0.017428	0.0089353	0.0088281	0.030534	0.0040041	-0.0055069	0.029542	0.01327	0.018644	-0.0014612	-0.0041984	0.033616	0.013564	0.012095	0.0085195	-0.0087559	-0.0036479	-0.0070809	0.05044
2.88_496.9586	0.01308	-0.0037424	-0.047996	-0.025681	0.031524	-0.0021154	0.034262	0.011923	-0.0038868	-0.01264	0.021226	0.044355	-0.036889	0.0066915	-0.012233	0.021868	-0.0087873	-0.023288	-0.035574	0.040431	0.047359	-0.01656	0.011876	0.0051242	0.0018686	0.0025256	0.009892	0.018406	-0.007839	0.025705	0.0039932	-0.0057793	0.0030803	-0.0026124	-0.019012	-0.01616	-0.043807	-0.041701	0.04298	0.028725	0.015381	-0.01761	-0.015044	-0.01545	0.011499
2.42_496.9597	0.0055176	0.015067	-0.020416	-0.032761	0.01892	0.0044694	0.023141	0.0062362	0.0015955	-0.0095984	0.0073271	-0.010029	0.0014951	-0.0074802	0.011185	0.0052349	0.024342	-0.028126	-0.018937	0.023941	-0.032125	-0.0066817	-0.026576	-0.015405	-0.025776	-0.020588	0.0023115	0.022585	-0.029877	0.0051111	-0.0018236	0.0050198	-0.015476	-0.00074589	0.0071964	0.0043233	-0.012108	0.019355	0.038132	0.0039817	-0.035494	-0.015636	0.0085056	-0.034022	0.008868
14.48_497.3252	0.0011013	0.038431	0.0048076	0.044664	-0.0042617	0.062726	0.0074786	-0.022337	0.0073076	0.01562	-0.0022027	-0.031845	0.018418	0.019075	0.01653	0.0018194	-0.011639	0.020877	-0.039603	-0.0022791	-0.028602	0.00029184	-0.0015779	0.026788	-0.0024266	-0.038392	-0.0068474	-0.0014192	-0.050683	-0.042742	0.020337	-0.042548	0.026463	0.036278	-0.0043216	0.038076	-0.00056131	-0.011186	0.0080388	-0.041897	0.04442	-0.058079	-0.002665	-0.0043739	-0.0019792
13.27_497.3253	-0.0034531	-0.017947	-0.027822	0.02374	-0.061796	0.023091	0.0027644	-0.036739	-0.0039824	0.025349	0.030872	0.049199	-0.013994	-0.019528	0.0054961	0.0018441	0.010265	0.0023847	0.0038828	0.015077	-0.011581	0.0019364	-0.023868	0.013038	-0.017776	-0.029709	-0.019849	-0.0021316	-0.028411	0.0088989	-0.0045159	-0.01148	0.014536	0.052561	0.022366	-0.027363	0.017878	-0.053469	0.01618	-0.022171	-0.028977	0.019739	0.034435	0.0080618	-0.0079942
13.44_497.3290	0.01169	-0.006526	-0.01733	0.019576	0.045405	-0.057775	0.0072999	0.0057603	0.015442	-0.011755	-0.054103	0.017647	0.027135	-0.07116	-0.016652	0.0080685	-0.0057719	0.0097942	0.0065418	0.043387	-0.0081894	0.038455	0.042355	-0.043843	0.0022412	0.031291	0.016917	-0.048418	-0.025632	-0.033446	-0.012128	0.016248	0.01375	-0.020524	-0.017039	-0.0060024	-0.017948	-0.010744	-0.0049216	0.0015075	-0.00067022	-8.9469e-05	-0.0052497	-0.0047018	0.0081404
5.55_862.4345	-0.0073595	-0.042146	0.00060403	-0.00333	-0.020291	0.020284	0.02627	-0.010787	-0.0018201	-0.0026591	-0.026143	-0.014	0.021705	-0.0047961	0.024731	-0.01341	-0.026455	-0.024948	0.0023176	-0.0080245	0.001123	0.021117	0.0067396	0.01774	-0.011198	-0.037474	-0.024577	-0.0069397	-0.0028969	0.002255	0.0067022	-0.0012073	-0.01025	0.0080942	-0.013714	0.0020109	-0.019947	-0.0094434	0.016979	-0.0041722	0.012326	-0.037822	-0.0091608	-0.015348	0.016999
2.46_871.2497	0.023953	-0.012628	-0.024381	-0.024542	0.0038409	-0.0043419	-0.048013	-0.030209	-0.047584	-0.014266	-0.04436	0.019096	0.017976	-0.0025981	0.0019528	0.0069997	-0.011101	0.0049515	-0.011693	0.02063	-0.03773	-0.014775	0.026814	0.017331	0.02268	-0.027473	-0.0020941	0.027385	-0.01059	0.0010216	0.012836	0.018985	-0.010621	-0.0010425	-0.015489	0.0073448	-0.0087781	-0.013058	-0.0020554	0.001459	-0.0079832	-0.017417	0.0082625	0.0046177	-0.027091
5.61_876.4502	0.015696	-0.028249	0.001655	-0.018866	0.0087555	0.0076708	-0.0090417	-0.0030258	0.016292	-0.00041246	0.010612	-0.0059014	-0.0096464	0.002776	0.031375	0.0063513	-0.042742	0.031175	0.0071379	-0.025219	0.0053325	0.00089844	0.0083339	-0.016087	-0.039494	0.028297	-0.072558	0.015203	-0.0038453	0.0054641	-0.020598	0.0043439	0.0063201	-0.031752	-0.012631	-0.0037148	0.025192	0.014401	0.010011	-0.016209	-0.015886	-0.027683	-0.019788	0.010646	-0.016575
2.05_883.3064	0.039307	0.014387	0.010441	-0.011054	-0.017943	0.0039025	-0.034524	-0.009614	-0.012256	-0.0074727	-0.015391	0.012367	0.0002059	0.015476	-0.036359	-0.031759	-0.0050904	0.0089798	-0.00099146	-0.050937	0.039357	0.03917	-0.0094979	0.032147	-0.0065214	-0.014698	-0.015403	-0.0021176	-0.0117	0.015176	-0.0071267	-0.01814	0.040828	0.02022	0.011122	0.0084293	-0.014531	-0.032752	0.031761	-0.0088146	0.011383	-0.001556	0.011056	0.00047836	0.003847
2.07_158.0812	0.01348	0.0049712	-0.041313	-0.01767	-0.0095939	-0.00036699	0.0034091	-0.015609	0.0046847	-0.0076083	0.015033	-0.0063622	-0.010207	-0.010741	-0.0052076	-0.021504	-0.018909	0.0018598	0.016478	0.0037865	0.0005395	0.061209	0.095582	0.010329	0.021081	-0.026358	0.0076657	-0.0074606	-0.040495	-0.036441	0.015709	0.011109	0.0012083	-0.0026854	-0.047752	0.0080378	-0.037207	-0.012527	-0.0074075	-0.013822	-0.020543	0.0061297	0.005157	-0.00012094	0.012036
4.66_159.0440	0.0095047	-0.031481	0.029927	-0.017337	-0.021159	0.0046292	0.021799	-0.029076	-0.019042	-0.025824	0.017935	-0.014479	-0.0018761	0.010874	-0.0011043	0.0079776	-0.023955	-0.025274	-0.033597	0.0006355	0.0040453	0.019857	-0.0047933	0.021412	-0.0065751	-0.018171	0.017999	-0.014795	0.016446	0.021416	-0.0012367	-0.033529	-0.014937	-0.03218	-0.0038952	-0.018761	-0.03692	-0.010744	-0.00030565	-0.0013094	-0.015825	0.012245	0.0070595	-0.0062897	-0.017102
3.04_159.0442	-0.0062637	-0.025299	0.011023	0.020063	0.024069	0.03077	-0.0090764	0.028142	-0.0021393	0.014139	-0.028319	-0.036845	0.036283	-0.019361	0.033064	-0.040698	-0.042056	-0.047939	-0.021038	-0.017565	0.0095778	0.0063527	0.030631	0.012122	-0.00049046	-0.031764	0.0014168	0.0048827	-0.0056968	0.0061814	0.023931	0.019597	-0.017854	0.014643	-0.033621	-0.017393	-0.012179	-0.024267	0.0081897	-0.0088458	-0.034511	0.0073075	-0.00040042	-0.031017	0.023565
2.16_159.0918	-0.037784	0.0039814	-0.0047152	-0.058331	0.0035971	0.011149	-0.031023	-0.014177	0.0026217	-0.0067848	-0.0017087	-0.011552	-0.020574	-0.0051573	-0.00563	0.015431	-0.046897	-0.015627	-0.011396	-0.011903	-0.0040656	0.03825	0.020664	0.010212	-0.034716	-0.0026007	0.034184	-0.040812	-0.0028027	-0.0088224	-0.0023507	0.0037899	-0.014042	-0.032517	-0.0036217	0.0043191	-0.0056137	0.0052854	0.015665	0.0033943	-0.00057442	-0.001498	0.0024743	-0.0060349	-0.00032523
11.40_160.0155	0.017241	-0.026235	0.0042322	-0.0097441	-0.037714	-0.0042664	0.037435	0.007678	0.0016255	0.0034418	0.025735	0.0025297	-0.0046054	0.00033105	0.014012	0.0056006	0.020377	0.0077631	0.0036868	-0.0064465	-0.01538	0.016236	-0.0010444	0.018367	-0.010748	0.010046	0.017742	-0.0083782	0.0011469	-0.0068567	-0.0041157	-0.00081984	0.0057989	0.043952	-0.013631	0.012999	0.014717	0.0081968	0.0079267	0.0073849	0.013441	0.0005729	-0.007389	0.001715	-0.010115
2.53_498.0100	-0.019274	0.037478	-0.0049044	-0.039754	-0.021615	0.00033574	-0.030545	-0.01023	0.0020328	-0.0056622	0.021144	-0.017232	-0.0047989	-0.011241	-0.00479	0.01503	-0.017005	0.007593	-0.001972	0.0069412	-0.0063297	0.00073276	-0.00097832	-0.001604	-0.0068457	-0.005883	0.0074572	-0.0050544	0.0072951	0.018445	0.0047177	-0.0097881	0.0044812	-0.0097813	0.010325	-0.011543	-0.0093728	-0.0021923	-0.0077848	0.0043322	0.0048775	0.0012524	-0.0010056	0.00056421	-4.9355e-06
5.73_498.1661	0.011792	-0.029872	0.015893	0.0062659	0.0036591	0.0058036	0.0094502	0.043011	0.027182	0.018231	-0.020773	-0.021679	0.0078419	-0.021738	0.016722	-0.00093197	-0.016518	-0.0094726	-0.019578	-0.0066394	-0.0065243	0.0074209	-0.022507	0.002144	-0.0054934	-0.0027444	-0.046029	-0.010839	-0.022107	-0.026346	-0.0087128	-0.049981	0.030016	0.051994	-0.052708	-0.045326	-0.028827	0.03072	0.053262	-0.019976	0.016363	0.0018855	0.023046	-0.054528	0.01074
9.76_499.3045	-0.017248	-0.019753	-0.0075263	0.041923	-0.045049	0.014772	0.012203	0.0047921	-0.020147	0.012634	-0.0072817	0.027221	-0.023682	0.0082252	-0.010027	-0.01309	0.011589	-0.019293	0.014782	0.0082829	-0.022929	0.0017298	-0.024854	0.018338	-0.002213	-0.0044198	-0.0069647	0.01656	0.022275	0.018656	-0.018396	0.034996	-0.0024867	0.027796	0.012959	0.0047854	-0.013189	0.013359	-0.01013	-0.032807	-0.012564	-0.00051783	0.024466	-0.0017687	-0.01478
8.71_499.3056	-0.019287	-0.0093533	0.0007067	0.060665	-0.028269	0.004072	0.026308	-0.01061	-0.043059	-0.027985	-0.032787	0.052088	0.020099	-0.020832	0.010149	0.014667	0.0098388	0.0026102	-0.0022508	0.012829	-0.0086337	-0.006669	-0.010686	0.016262	0.0085733	0.0098072	-0.028753	-0.01479	-0.011154	0.009401	-0.026491	0.0061176	0.021956	-0.0077135	0.015254	-0.0023802	-0.0061027	-0.010644	-0.012207	-0.01691	-0.011275	-0.0080132	-0.015009	-0.013983	-0.017546
13.74_499.3400	-0.016266	0.0076407	0.021219	0.033336	-0.0023461	-0.0061396	-0.014479	-0.025901	0.081803	-0.0015018	-0.0089386	0.010732	-0.027266	0.06232	-0.012728	0.02502	-0.0072913	0.0023252	0.012404	-0.010823	0.022523	-0.0069717	-0.015971	-0.011997	-0.045701	0.064424	0.010148	0.0057893	0.0025655	-0.014021	-0.028497	0.064534	0.032527	0.0020609	-0.0028869	0.00025654	-0.013383	0.00061498	-0.03458	0.0073953	0.00176	0.0095856	-0.0058285	-0.0047657	0.00042689
14.12_499.3415	-0.0092209	-0.039518	-0.046694	-0.0035499	-0.045542	0.033912	-0.047321	0.0094029	0.0079412	0.018938	-0.024095	0.029777	0.0051005	-0.017679	-0.021644	-0.041987	0.034589	-0.024759	0.0018794	0.017652	0.002418	-0.021169	0.008617	-0.0016267	0.014355	-0.0089293	-0.0060074	-0.025795	-0.017996	0.042091	-0.02185	0.048981	0.063665	-0.0048065	-0.028525	-0.011208	-0.045373	-0.021845	0.015327	-0.0015849	0.0028191	-0.0032331	-0.0031	0.002598	0.0027532
12.19_499.3415	-0.022449	-0.014393	-0.012096	-0.0026347	-0.018217	0.049179	-0.012473	-0.0064879	-0.018465	0.0060094	0.010454	0.0030219	0.0086937	-0.0045932	-0.029584	-4.6493e-06	0.029063	0.042352	0.0095223	0.013699	0.013138	-0.0197	0.090677	-0.066337	0.022569	-0.039538	0.09436	-0.007068	-0.12031	-0.022737	0.036405	-0.064414	-0.0064057	0.00045224	-0.050636	0.0085221	0.0066965	-0.023715	-0.043203	0.053863	0.0098008	0.026788	0.073634	-0.032666	-0.002534
12.98_499.3459	-0.0088759	0.0003932	-0.016762	-0.0092474	-0.0083422	0.015361	-0.00030519	0.013278	0.013359	-0.011901	0.0016654	-0.006324	-0.0094425	-0.029357	-0.030148	-0.0033525	0.03929	-0.010584	-0.0059795	0.043464	0.001366	-0.01632	0.070346	-0.04654	0.013021	0.013891	0.0012714	-0.10059	-0.058822	0.049631	-0.0062497	0.0043692	-0.048521	-0.02616	0.1537	0.12903	0.016987	-0.13796	0.10456	0.014427	-0.1401	-0.00034278	-0.10972	0.041606	0.0013638
2.29_500.1400	-0.038675	0.034079	-0.060075	-0.024748	0.009485	0.01851	-0.020057	-0.015689	0.0065789	0.022256	-0.01958	-0.0066772	-0.019142	-3.416e-07	0.010919	-0.0049624	-0.012988	0.010725	0.011319	0.0069498	0.0037551	-0.0012128	6.9916e-05	0.011338	0.028153	0.019719	0.0037097	-0.015693	0.051317	-0.041291	0.012256	0.026587	-0.01959	-0.0098759	-0.010519	0.0030094	0.0054383	-0.0059671	0.02672	-0.0048565	-0.010281	0.029398	-0.0072502	0.0078277	0.012453
9.75_883.4151	-0.036938	0.017286	0.028856	-0.038911	-0.033106	-0.040898	0.04053	-0.031688	-0.0085368	0.016564	-0.022741	0.050077	0.037185	0.032211	-9.8618e-05	0.013867	-0.011411	0.007262	0.051226	-0.015884	0.017726	0.0022063	0.021033	-0.02362	0.0065449	-0.032466	-0.021381	0.024779	-0.020893	0.02129	-0.029825	0.0094588	0.045967	-0.0167	-0.0037079	-0.016655	-0.0042129	0.018696	0.0016346	0.012503	-0.01313	-0.026264	0.018127	-0.00045607	0.011914
12.33_883.4624	-0.026775	-0.016153	0.0030336	0.024078	0.0056526	0.025495	0.0021184	0.039011	-0.0033673	0.031855	-0.017414	-0.021074	0.021843	-0.01154	-0.019415	-0.0049633	-0.013269	-0.025646	-0.024435	0.025	0.022017	0.038075	-0.012491	0.010345	-0.013503	-0.0013841	-0.028147	-0.003904	-0.0056778	0.016762	0.023141	0.027407	0.03505	-0.0037863	-0.053013	-0.013728	0.010108	0.0010525	-0.011282	0.0014447	-0.019534	0.0078555	0.0078481	-0.02339	0.0036353
13.56_883.5180	-0.009061	-0.021217	0.018562	0.0075589	0.0091747	0.042922	0.0090319	0.013051	0.015193	0.037102	-0.024769	-0.020944	0.024098	-0.013026	-0.00056624	-0.03927	0.052858	0.015776	0.032458	-0.037176	0.041384	0.00021878	-0.059565	-0.042222	-0.0031788	-0.0068259	-0.03897	-0.033448	-0.01981	0.02085	0.0077616	-0.024924	-0.051366	0.048181	-0.013874	0.023885	-0.023706	-0.050353	-0.02429	-0.052162	0.016168	0.021784	-0.039571	-0.020108	0.010267
2.46_885.2655	0.010166	-0.022329	0.010865	-0.036371	-0.003833	-0.009271	-0.018232	-0.012206	0.0020327	-0.003578	0.011493	0.016201	-0.01023	-0.011513	0.038067	-0.03945	-0.01091	0.032251	0.064598	0.0053894	0.021524	-0.00087184	-0.021147	0.011973	0.025703	-0.044523	0.038547	0.012298	0.0050945	-0.036052	-0.067866	0.024544	-0.019521	0.0086418	-0.018648	-0.026042	0.032402	0.016864	-0.037272	0.011841	-0.017072	-0.031365	0.032106	-0.0026053	-0.0095517
10.97_887.4566	-0.037342	-0.02422	-0.0091842	-0.0043427	-0.022769	-0.0088376	-0.034236	-5.8846e-05	-0.0095476	-0.00048769	-0.0040713	-0.014423	-0.042322	0.084482	-0.0023945	-0.014939	0.01927	0.0026884	-0.01357	-0.0001025	-0.0027304	-0.01455	-0.00055185	0.010965	-0.014055	-0.0056973	-0.0061734	-0.011127	0.010311	-0.016579	0.016245	0.015286	0.018242	-0.0088808	-0.01187	-0.0010893	0.0028349	0.0011165	0.021588	0.0028065	-0.015374	-0.020854	-0.021882	0.0037393	0.0072863
3.56_891.3288	0.028213	-0.022494	-0.032939	0.0081842	-0.002594	0.01663	0.020225	-0.041213	-0.035732	0.011766	-0.0090265	0.00091519	0.026249	-0.0028454	0.016729	6.2922e-05	0.032376	0.012721	-0.034758	0.018269	0.0013524	-0.059528	-0.0061754	0.0080297	0.085484	0.021062	-0.032599	0.046191	0.031275	0.035872	-0.019746	-0.01489	-0.02651	-0.0064476	-0.035428	0.015367	-2.9875e-06	-0.019806	-0.0055543	0.0069552	-0.0087575	0.0073671	-0.008605	-0.0075699	0.016012
10.92_160.8408	0.028431	0.015671	-0.031323	0.031075	0.029232	0.037345	0.00083657	-0.0082498	0.029388	0.048199	0.0024514	0.0051084	-0.052325	0.055907	0.00090235	-0.021895	-0.010723	-0.033726	0.011442	-0.0097626	-0.0088226	-0.021607	0.013539	0.02626	-0.0077741	0.025967	-0.032728	-0.0057054	-0.0020131	0.014546	-0.007319	-0.037945	0.0028679	0.010365	0.024311	0.0016526	-0.029154	-0.0061814	-0.048681	0.034957	-0.023294	0.02067	-0.0047726	-0.0043148	-0.037352
1.20_160.8408	0.020291	0.052657	-0.041522	0.013094	0.0039582	0.0064473	-0.043697	-0.024321	-0.014473	-0.005842	-0.017447	-0.041026	0.012016	-0.015925	0.010105	0.0092733	0.0022862	0.0077986	-0.017886	0.032517	-0.023037	0.011457	-0.020064	-0.012275	-0.0041415	0.0085819	-0.0004219	-0.0013119	-0.030181	0.0025687	-0.0040484	0.012797	0.0092859	0.00084649	-0.017832	-0.014316	-0.0063624	-0.0037269	-0.012679	-0.0053119	0.012186	0.015947	-0.021418	0.0058113	0.048662
2.70_160.8409	0.016823	0.028355	-0.012052	-1.8935e-05	-0.035114	-0.049327	-0.045884	-0.007541	-0.0074869	0.034589	-0.019177	-0.018312	-0.013811	-0.050825	0.018226	0.037109	-0.064312	-0.03665	0.013836	0.030336	0.016024	0.024619	-0.037684	-0.027903	-0.065679	-0.034772	0.011819	-0.010943	-0.020784	0.028536	0.05635	0.0063543	-0.056904	-0.082723	0.040927	-0.039802	-0.0052647	0.020745	-0.021508	-0.024743	-0.028432	0.018554	0.0063227	-8.0929e-05	-0.013757
5.45_500.2752	0.003275	-0.046319	0.00042441	0.0027616	-0.019617	0.0043522	0.0070192	-0.0045126	-0.011388	-0.01952	0.0021767	-0.022757	-0.018583	-0.021947	0.01595	0.013892	0.0029955	-0.003338	0.012566	-0.006516	0.0016604	0.0060471	-0.010073	-0.0041537	0.0050805	0.013179	0.0037266	0.0033287	0.014328	0.0090751	-0.011978	0.0014782	0.002638	-0.010654	-0.0028734	0.0093873	0.003744	-0.0022708	-0.014212	0.019694	-0.0065451	-0.001211	-0.031345	0.016427	0.024477
3.55_501.0712	-0.032085	-0.043063	0.0078452	-0.0075271	0.013063	-0.033592	0.016339	0.0059419	-0.060741	-0.0045549	0.018134	-0.031018	-0.025005	0.013281	-0.011955	0.034141	-0.03804	-0.017969	0.028972	-0.031225	0.017192	0.028599	-0.049683	-0.020389	0.013093	0.026224	0.0028519	0.010725	-0.00089113	-0.00080891	0.026595	-0.006856	0.0026396	-0.021414	0.017383	0.015354	0.0108	0.033479	-0.020457	0.019826	-0.021491	0.021739	-0.009356	0.01218	-0.0044722
3.45_501.1538	0.016147	-0.0043211	0.0045199	-0.00015185	-0.033142	0.0020961	0.025745	-0.062767	-0.065101	-0.040309	0.015721	0.0039966	-0.014473	-0.052839	0.0042692	0.0083551	0.026392	-0.013085	0.0028743	-0.026279	0.05994	-0.015755	0.025935	-0.020193	-0.038954	0.023346	-0.030108	0.01125	-0.026014	-0.0074413	-0.089607	-0.0294	-0.022363	-0.065239	0.026098	-0.023855	-0.03527	-0.028956	-0.012048	0.0077803	-0.0050755	-0.01927	0.0046066	-0.016056	0.00016944
2.39_501.1602	-0.019845	0.0028441	0.020731	-0.011836	0.022758	-0.006668	-0.036141	-0.0089427	-0.0028793	0.0070204	-0.013624	-0.0078594	-0.0022475	0.0015777	0.032689	-0.069519	0.075873	0.070814	0.083526	0.075976	0.042031	0.054008	-0.0037479	0.023676	0.03661	0.036947	0.087666	0.018875	0.0057591	0.037854	0.023268	0.0051934	0.035653	0.0022841	0.031806	-0.059327	0.034449	0.0030205	0.0564	-0.0292	-0.043856	-0.010151	0.0056959	-0.017946	-0.0070543
2.92_501.1602	0.016397	-0.018655	0.0020477	-0.029093	0.017522	0.0085819	-0.013937	0.0012924	0.007459	0.016914	-0.0044475	0.00028173	0.0081694	0.0050333	0.027385	0.0034057	0.0093794	0.0078756	0.035405	0.060208	0.0045031	0.032513	0.085998	-0.02203	-0.01503	0.029188	-0.033667	-0.020786	0.026742	0.0013304	0.025315	0.032175	0.035818	0.036157	0.038994	0.0603	-0.046252	0.028454	0.017647	-0.0011893	0.042636	-0.0019251	0.056964	0.031014	-0.0099025
10.60_501.3179	-0.045993	0.0026789	-0.01857	0.028575	-0.042328	0.0083448	-0.021246	0.0047063	-0.019682	0.0012785	0.0083837	0.000188	-0.0033782	-0.022611	0.0052801	0.017659	0.0032972	0.018068	0.0020026	0.046285	-0.0050135	-0.0066619	-0.012744	0.0067051	0.0091977	-0.021157	-0.035645	-0.03167	0.0010734	-0.0020689	-0.017326	0.018319	0.0037643	-0.0030432	-0.029986	0.031894	-0.0044646	-0.0078209	0.0064902	-0.01364	-0.013287	-0.016858	-0.024953	-0.011113	-0.0079284
9.81_501.3209	-0.02339	0.0074669	-0.0061796	0.026613	-0.030259	0.019765	-0.014153	0.010519	-0.017077	0.013339	-0.0042429	-0.010134	-0.0016653	-0.026412	-0.08551	0.018311	0.016503	0.00013377	0.013234	-0.005371	-0.015719	0.019894	0.015724	0.031174	0.013026	0.0068297	0.031448	0.049907	0.030423	-0.001599	0.0057994	-0.023058	-0.016916	-0.0016834	-0.00015464	0.0091625	-0.040713	0.036435	0.022787	0.010311	0.04335	0.017437	-0.046928	-0.0065305	-0.015715
8.82_501.3210	-0.0095519	0.0010202	-0.02559	0.040075	-0.038958	0.030679	-0.018511	0.012704	-0.0051953	0.0042166	0.009585	-0.00371	-0.022536	-0.031957	-0.070507	0.032489	-0.0050114	-0.010255	-0.00062591	-0.025624	-0.0015441	-0.034601	0.051142	0.014039	-0.015547	-0.021104	0.027894	0.026895	0.021852	-0.019441	0.013393	-0.044735	0.013667	0.00064794	-0.0073958	0.044598	-0.0436	0.059469	-0.033947	0.0027829	0.037389	-0.025055	-0.0017868	-0.015503	-0.0046105
9.58_501.3211	-0.0014741	-0.014042	-0.026172	0.002189	0.0057733	0.025909	0.030571	0.0089027	-0.040405	-0.022531	-0.036894	0.046152	-0.0106	0.067633	-0.0076911	0.002739	0.010162	-0.0098681	0.0053444	-0.032338	-0.020348	0.016141	-0.0046561	0.032069	-0.025298	0.016818	0.0093493	0.033099	-0.0032619	0.011586	-0.011073	0.012267	0.0072955	0.039846	0.048387	-0.023535	0.031766	-0.004026	0.020203	-0.0058394	-0.020907	0.0072141	0.0086313	0.01147	-0.0057429
8.56_501.3212	-0.025916	0.026413	0.037315	-0.022132	0.012218	-0.002458	0.020854	0.033859	0.027001	-0.0025125	0.007472	0.060857	-0.00071984	-0.0032173	-0.013515	0.014892	-0.0046071	-0.0193	0.0077849	-0.045027	-0.0052827	-0.015818	0.04889	0.01196	-0.023701	0.01859	-0.0066513	0.0049968	-0.011564	-0.0050954	-0.045707	-0.0075608	0.011337	0.047298	0.00077145	0.002456	0.02195	-0.010399	-0.037831	0.015882	0.01919	-0.030109	0.0073263	-0.0051331	0.01239
10.51_895.4378	-0.0041197	-0.028269	-0.052969	0.00052499	0.020702	0.01731	0.018513	0.0015113	-0.030301	-0.035608	0.015764	-0.010121	0.033104	0.0060807	-0.010008	-0.012267	0.026042	-0.0096626	-0.0094528	-0.0040153	0.00201	0.0025982	-0.042373	0.054146	0.010494	-0.0014565	-0.015396	-0.011873	0.030137	-0.0042349	0.018145	-0.016637	0.0089969	0.025061	-0.018887	-0.022928	0.00022175	0.024693	0.042411	0.023701	-0.0017034	0.023587	0.0056562	-0.00051912	0.0094315
2.91_897.1583	0.02896	-0.00042127	0.010762	-0.017395	-0.00069282	-0.0036231	0.020791	-0.022651	-0.0056517	0.0046079	-0.0023372	0.030287	-0.032603	-0.0038357	0.013877	0.034102	-0.036538	-0.008837	-0.070027	0.029851	0.14349	-0.037767	0.033775	0.049837	0.031633	-0.040181	-0.012306	-0.0038204	-0.0068899	0.036613	0.059507	0.028498	0.017188	-0.021144	0.030452	-0.018033	0.037266	0.042956	-0.035174	0.04017	0.059014	0.012444	0.040271	-0.018519	-0.0031173
2.37_897.3234	0.016393	0.002581	-0.031136	-0.038308	-0.0055122	0.0067978	-0.023389	-0.013816	0.045152	-0.0047618	-0.0061039	-0.009796	-0.0028055	0.011515	-0.023953	-0.018837	0.086801	0.056175	0.022817	-0.017451	0.057556	0.035267	-0.031804	0.02943	0.048418	0.019853	-0.035454	0.012093	-0.05983	0.0026587	0.0014168	-0.025892	0.012704	-0.022422	0.0088035	0.00020896	0.015813	-0.051284	0.015212	0.0027596	0.032667	0.016353	-0.035012	-0.0016778	0.014009
11.99_899.4580	-0.049471	-0.023316	-0.011054	-0.0079921	0.00076335	-0.039663	0.014355	0.015597	-0.0084321	-0.010516	0.015087	0.0045286	0.028044	-0.019991	0.0016889	0.0011604	-0.013329	-0.014496	-0.020448	-0.015189	0.014087	0.01625	-0.0019432	0.0071108	-0.010233	-0.003556	0.0047036	-0.05494	0.028734	-0.01342	-0.00090904	-0.03594	0.0052727	0.0077817	-0.027581	0.042243	-0.0070651	-0.025567	-0.013251	-0.015628	0.011737	-0.0045979	-0.004235	0.0083759	-0.011341
9.47_901.5459	-0.010599	0.0049348	0.021102	-0.0026937	0.0074753	-0.022047	0.027306	0.00018092	-0.016004	-0.017974	-0.0089973	-0.05803	-0.025632	0.020037	0.028946	-0.021294	0.028153	0.0019727	0.031116	0.083668	-0.00074398	0.0046462	-0.0069267	0.01655	-0.056468	0.14868	-0.014358	-0.06293	-0.065988	0.031054	-0.062088	-0.050461	-0.11104	-0.010996	-0.030511	0.065117	-0.070961	-0.058351	-0.0098578	-0.19671	0.070827	-0.047604	-0.0030788	-0.017934	-0.0046443
7.09_160.9556	-0.045139	-0.024913	-0.037966	0.012853	0.025401	-0.023609	0.0034516	0.015149	-0.003223	-0.01894	0.02586	-0.025708	0.017534	0.0070617	0.0016142	-0.007707	0.015627	0.0045675	0.0069056	-0.00038533	0.015499	-0.0079082	0.004578	-0.0036842	0.022525	-0.0056258	-0.018394	-0.014128	0.014298	-0.02676	-0.0035909	0.0050681	0.0040467	-0.0012527	-0.0098758	0.0069123	-0.010171	-0.0046139	0.0067856	0.00802	0.015412	0.0060313	0.0094615	0.044233	0.010967
2.89_161.0234	-0.0071189	-0.0063398	-0.045316	-0.0064745	0.019207	-0.023198	0.017456	0.0039152	-0.018205	-0.00089801	0.0096761	0.022694	-0.020581	-0.0054297	0.034242	0.030363	-0.0017942	-0.024207	-0.084544	0.060165	0.12716	-0.0076785	0.03122	0.018722	0.0018702	-0.040239	-0.010532	0.023344	-0.026498	0.056925	0.03324	0.026739	0.029657	0.0020327	0.040913	0.064341	-0.02489	0.031091	-0.0065068	0.0084624	0.023386	0.035135	0.029381	-0.056822	0.014348
2.43_161.0235	0.0017525	0.014072	-0.023211	-0.013318	0.0073097	-0.044461	0.012439	-0.0010201	-0.010563	-0.0054185	0.0097595	0.0012842	0.011263	-0.00074227	0.031009	-0.028994	0.0033082	-0.048788	-0.033081	0.0013931	-0.032809	-0.057162	-0.029753	-0.019667	-0.011318	-0.04404	0.027329	-0.010685	-0.0014454	0.014892	-0.027845	-0.0087429	-0.018755	-0.0026128	-0.017568	-0.011123	-0.004902	0.017023	0.0008442	0.0047361	-0.024635	-0.030152	-0.01849	-0.016973	-0.034601
1.01_161.0446	-0.0011138	0.0085719	-0.0042186	0.015005	-0.028309	-0.026555	0.057256	0.037862	-0.047566	0.031122	0.040516	-0.022886	-0.050126	0.0099219	-0.0080594	-0.01223	0.016397	-0.012225	0.0089276	-0.058563	0.013332	-0.0023347	0.025576	-0.0026444	-0.0084748	-0.00619	0.0017159	-0.010774	0.02973	0.016752	-0.0025509	-0.022999	0.016608	0.0012089	-0.024014	-0.0037374	-0.0015422	-0.01756	0.0033557	0.0020179	0.0073692	-0.0077432	0.022373	-0.0011645	-0.0024016
7.92_501.3214	-0.02046	-0.015172	0.004253	0.023836	-0.0016526	0.017175	-0.010554	0.0015531	0.0046038	0.007866	-0.0016999	0.0006724	-0.00078073	-0.019682	-0.079943	-0.030108	0.0002158	0.051433	0.01096	-0.0076608	0.0018005	0.0017966	0.011681	-0.017344	0.021422	-0.050883	0.030934	0.018728	0.025995	-0.018248	-0.013317	0.0005253	0.018504	0.032155	0.0079253	0.039375	0.0087929	0.027789	0.022812	-0.053831	-0.03794	0.0018798	0.0025138	-0.039968	0.0050421
7.38_501.3215	-0.017167	-0.012785	-0.015448	0.046536	-0.014383	0.024652	-0.013585	0.010697	0.0012485	0.012988	0.013122	-0.012913	-0.01737	-0.038199	-0.092107	0.011287	-0.021798	0.010148	0.0072162	-0.025932	-0.014824	-0.0073857	-0.011782	-0.051423	0.0021562	-0.024024	0.030958	0.046697	0.027264	-0.025283	0.012929	0.025096	-0.035933	0.0071781	-0.015986	0.04733	-0.037143	0.060311	-0.00136	-0.040561	0.011839	0.018133	-0.023067	0.029748	0.016375
10.16_501.3574	-0.026419	-0.0074106	-0.01723	0.021355	-0.0015093	-0.0061217	-0.0019872	0.0091184	-0.011454	0.0089845	-0.0010657	0.01036	0.0041549	-0.01292	-0.065901	-0.0081764	0.025538	0.017937	-0.0068664	0.0047627	-0.039797	0.026514	0.0097581	0.041477	-0.013636	-0.0060438	-0.0030163	-0.0079084	0.014755	0.0184	-0.016606	0.015189	-0.019908	-0.010481	-0.00065951	-0.016713	-0.0032514	0.069375	-0.0094582	-0.020581	-0.00062559	-0.0074651	0.007009	-0.043424	0.002058
13.49_501.3576	0.022025	0.0010316	0.045871	0.01775	-0.027523	-0.0039834	-0.004249	0.021478	0.0064041	0.064486	-0.057814	-0.017059	0.015544	-0.015879	0.016411	0.0036283	-0.032716	-0.015454	-0.035714	0.015287	-0.018585	0.014881	0.0036098	0.037049	-0.019227	0.020786	0.016721	-0.029919	-0.025096	0.00083468	-0.0014854	0.023535	-0.0016014	-0.017809	-0.012017	0.014649	0.0014413	-0.012212	-0.011197	0.0028744	-0.0042961	-0.0034016	0.0098088	-0.0028761	-0.029181
13.86_501.3576	-0.04028	0.012805	-0.016767	-0.0039225	-0.018566	-0.0057563	-0.0089056	0.0082517	-0.0050761	-0.0034697	-0.010915	0.0090367	0.00053655	-0.00099561	0.032967	-0.0096039	0.045026	-0.045966	-0.019379	0.022323	-0.021006	0.020767	0.0074898	-0.019575	-0.038513	0.014441	0.0019643	0.012228	0.018904	0.01444	0.023846	0.030193	0.0056629	0.0024696	0.00048239	-0.022105	-0.052968	0.00069269	-0.010881	0.032151	0.022068	-0.0062567	-0.021655	-0.047469	-0.0049562
4.01_502.1343	-0.032545	0.018739	0.0018428	0.007671	0.01	-0.0069398	-0.0064669	-0.014032	-0.024039	-0.000316	-0.016586	-0.0064957	0.0034507	-0.0086389	-0.0026684	-0.052341	0.011658	0.0093779	-0.00025032	-0.0099941	0.044122	0.0042087	-0.0071537	-0.00032199	0.010249	0.0029195	-0.016841	-0.0037353	-0.0046111	0.023746	0.036778	0.013993	-0.016039	0.029741	-0.0024824	0.0060195	0.037193	-0.0028231	-0.029608	-0.00098318	0.019191	-0.011952	-0.0048407	0.016095	0.0015235
3.40_502.1344	-0.04452	-0.017371	0.014712	0.012481	-0.0001592	0.013737	0.041869	-0.011039	-0.052265	0.0044507	-0.008397	-0.0092397	-0.048049	-0.0056355	0.036905	-0.02576	0.026951	0.017999	0.03736	-0.028147	0.033057	-0.0047592	-0.0076005	-0.013907	-0.020046	-0.007744	0.010968	-0.021672	0.01804	-0.01603	0.021676	-0.0081217	-0.01942	-0.014512	0.0106	-0.031791	-0.031621	0.01532	-0.02373	-0.020536	0.028194	0.032488	0.0075412	0.063128	0.014156
10.43_502.2931	0.01347	0.02095	0.016782	0.010318	0.0092795	0.023347	0.031798	-0.0022995	-0.0097492	-0.00075821	0.0016656	0.040398	-0.019234	0.0091682	-0.010248	-0.04242	-0.025428	0.004244	0.020607	0.0054587	-0.028601	-0.037656	-0.052971	-0.02866	0.038947	0.016429	0.041479	0.024802	-0.018714	-0.0077108	0.012814	-0.038434	0.026768	0.0094393	-0.0003125	0.042061	-0.037965	-0.01426	0.03832	0.071995	0.037514	-0.03481	0.017531	-0.017459	0.0030438
1.23_503.1389	0.024626	0.028926	-0.047202	0.052176	-0.0033035	-0.0015393	3.5017e-05	0.032811	0.0027949	0.0078936	-0.0027659	-0.0035727	-0.026963	-0.05522	0.019661	-0.0032439	-0.0010682	0.014973	0.015285	-0.026023	0.0065541	0.0022465	-0.010198	0.013863	0.025619	-0.023038	-0.0056513	0.0087405	-0.0016909	0.028794	0.032047	0.011509	0.010114	-0.0032311	0.00033771	0.017962	0.042193	-0.018534	0.014672	-0.0032127	0.015841	0.012113	-0.011611	-0.0029214	-0.031652
2.66_503.1757	0.036447	-0.020617	0.0081445	-0.028551	-0.0032533	-0.01299	-0.0087294	0.0036039	-0.0035286	0.0070625	0.012543	0.0011197	0.0003099	0.0064724	0.015159	-0.032419	-0.025558	0.037925	0.018579	0.013204	-0.011554	-0.026443	0.053221	0.029667	0.011352	0.019141	-0.027199	0.0095196	-0.016072	0.024175	0.01251	-0.02843	-0.032368	0.0053488	-0.0045642	0.0087254	-0.033779	0.019456	-0.00054396	0.0037297	0.017439	-0.0063597	-0.013454	-0.025305	0.032898
3.56_903.2542	0.021644	0.021855	0.030537	-0.010841	0.028336	0.0016973	0.0052859	-0.064468	-0.016489	-0.013216	-0.048519	-0.017267	0.010947	-0.029498	-0.020618	0.019105	-0.036489	0.052433	-0.031874	0.017355	0.019165	-0.043142	0.015578	0.035894	0.0020372	-0.016553	0.00073707	-0.0055574	-0.010839	-0.013135	-0.021672	-0.0026942	-0.0083022	0.02095	0.015123	0.056086	0.0068924	0.058343	0.021213	-0.023834	-0.04171	-0.016766	0.0030706	0.009604	0.00099926
10.52_905.4672	0.0072058	0.019021	0.014247	-0.011402	-0.0049101	0.032155	0.060439	-0.017601	0.020287	-0.015257	0.039587	-0.036369	-0.0058171	-0.066927	-0.059288	0.0083466	-0.0058754	0.0070025	-0.020379	-0.0085212	-0.033393	-0.0064957	-0.023272	0.043513	0.0067593	-0.037919	0.0094057	-0.010722	-0.058832	0.049566	-0.01114	-0.01311	-0.023101	0.044723	-0.00086892	-0.009865	0.062465	0.036478	-0.054219	-0.044868	0.027751	0.0060356	0.014203	-0.011403	0.003854
10.17_905.4679	-0.043612	-0.028938	-0.010453	-0.0024983	-0.0025738	-0.016972	-0.0067621	0.0074344	-0.0071803	-0.0071258	0.025894	-0.0042691	0.016557	0.015441	-0.01898	0.017985	0.015236	-0.0026552	-0.020992	0.0021748	0.0082138	-0.022915	0.011666	0.017678	0.016485	-0.0085873	-0.030325	-0.0513	0.013796	-0.066582	-0.012356	0.033554	-0.030059	0.0067191	-0.043696	-0.00024428	0.014342	0.017805	0.062307	0.02497	0.0097003	0.0023846	0.0041919	-0.014261	-0.026515
10.77_905.4680	-0.026031	-0.021663	-0.029454	-0.01736	0.0077522	-0.01618	-0.0013344	-0.024218	0.011563	0.052309	-0.01817	-0.013226	0.011311	-0.038422	-0.014213	0.0055312	0.009324	0.0098709	-0.015306	0.0010407	-0.0021028	-0.01697	-0.01271	0.020652	0.034128	0.013786	-0.0040652	-0.019761	0.027301	-0.019191	-0.00021655	0.028818	0.024341	-0.018013	-0.023924	-0.024442	-0.0094443	0.0037795	0.020772	0.0078918	0.017445	0.003827	-0.00043824	-0.012786	-0.012314
11.71_905.5636	-0.001816	0.022875	0.042817	-0.023782	0.020642	-0.013812	0.029819	0.035647	-0.040672	0.017772	-0.018533	0.025356	0.046907	0.0046831	0.00095682	-0.0008776	-0.040959	0.012378	0.03592	-0.016631	0.0050899	0.051277	-0.033757	0.019989	0.02221	-0.034893	0.034898	0.0091526	0.016662	0.067665	-0.072002	0.068178	0.0041918	0.0058883	0.023772	-0.039366	0.010385	0.017276	0.026467	0.035767	-0.018632	0.023586	0.019347	0.0047085	-0.017283
14.13_907.6802	0.0035324	-0.011677	-0.011962	0.0050018	-0.038227	0.018395	0.0053072	-0.011147	0.042799	0.0090078	0.037683	-0.027641	-0.014852	0.032832	-0.035453	-0.038243	0.0038315	-0.032301	-0.00021074	0.013343	0.015245	-0.0078639	0.012816	-0.023331	-0.0036662	-0.021828	0.011212	-0.0034978	-0.0067476	0.01732	0.055875	0.053611	-0.0060026	0.038616	-0.039439	0.0055975	0.04422	-0.010381	-0.0086726	-0.0035275	0.012281	0.0010477	-0.011026	0.0095332	-0.019857
2.39_908.1679	-0.044121	0.028833	-0.030008	-0.026006	0.0029728	-0.00020156	-0.013204	-0.0098987	0.012923	-0.004822	0.0095491	-0.026825	-0.029696	0.024569	-0.0058265	0.0046893	-0.017197	0.016217	0.0020778	0.008543	-0.010307	-0.0066816	0.0025635	0.0084928	0.014906	-0.0075934	-0.00095928	0.0032499	0.0092328	0.0058314	0.0096007	-0.0072673	0.0024285	0.0010272	0.015359	-0.0083845	0.003906	0.0031677	-0.0053293	-0.0022387	-0.0040673	0.00023508	-0.0040382	0.0015734	-0.022856
3.46_164.0708	0.028995	0.041321	0.010968	0.0029873	-0.018499	0.0012119	0.012299	-0.0089893	-0.034183	0.00019677	-0.0031578	-0.0036628	0.012227	-0.01289	-0.010138	-0.063957	0.014065	-0.031858	-0.027099	-0.01721	0.016775	-0.057133	0.061114	0.015296	-0.021505	0.0017992	0.043361	1.6716e-05	0.0075576	-0.03082	-0.011561	0.011767	0.014967	-0.035117	0.028825	0.012161	-0.011175	0.050651	-0.00229	-0.041956	-0.0099611	0.024146	0.01128	0.025949	-0.018387
1.57_164.0709	-0.0072037	0.027742	0.037254	-0.0049884	-0.01356	0.017412	0.00053123	-0.0068179	-0.0042013	-0.0013555	-0.014567	0.0037387	-0.0062461	-0.024795	0.0407	-0.020029	0.0030871	-0.024627	-0.022198	-0.023645	0.014184	-0.0078525	0.02993	-0.005798	-0.0106	0.016561	0.0057019	-0.014803	0.046658	-0.034532	0.018228	0.027931	-0.032475	-0.037063	0.035615	0.0081676	0.01814	0.026938	-0.0039614	0.0019234	0.026845	0.0026009	-0.020829	-0.00028124	0.012972
2.94_165.0184	0.0014015	-0.042048	-0.010079	-0.017015	-0.047959	0.0055544	-0.010892	-0.022861	0.054437	0.052048	0.032167	0.022686	0.038688	-0.01634	0.039884	-0.0022484	0.0138	0.0071094	0.0030636	-0.006154	-0.0084259	-0.01345	-0.0066913	-0.0063461	-0.0027606	-0.0021821	0.0087858	0.010353	-0.017474	-0.0028589	0.014255	-0.0088939	-0.0039294	-0.023953	0.0070713	0.0030347	-0.016599	0.0097489	0.013153	0.0029426	-0.014432	-0.0085733	0.00089891	0.0042094	0.02515
2.95_503.1758	0.0035883	-0.019414	0.026764	-0.042853	0.029439	0.025224	0.017037	0.068902	-0.015619	0.029817	0.055215	-0.015472	0.0013478	0.048378	0.003495	-0.0045991	0.0062621	-0.018829	0.024145	-0.01129	0.011026	0.020958	-0.0076185	0.030478	-0.0011951	0.0037763	-0.013396	-0.013515	-0.0074229	-0.035569	-0.053877	-0.010987	0.014995	-0.00094692	0.023244	0.018325	-0.016008	0.029164	-0.012516	0.0082204	0.0214	0.0044227	0.0095454	0.00095048	-0.054017
10.57_503.3360	-0.029422	0.0067102	0.0003098	0.035132	-0.0053187	0.00057912	-0.056501	0.018579	-0.036908	0.0080071	0.012254	-0.021605	-0.058998	0.0012243	0.0041334	0.017633	-0.012936	0.0096685	0.007252	0.032615	-0.021711	-0.020561	-0.0053289	0.010793	0.0053628	-0.023026	-0.010038	-0.011446	-0.014966	2.9616e-05	-0.003162	0.031658	0.01204	0.021599	0.010261	0.02208	-0.013381	0.014	0.019794	-0.0058291	-0.027961	-0.015625	-0.028497	-0.0081188	0.035157
9.84_503.3361	-0.032598	-0.049885	-0.039562	-0.022332	0.030169	0.0021397	-0.026906	-0.0015494	-0.0093268	0.01067	0.0069926	-0.0081286	0.024117	-0.0013254	-0.0029314	-0.017842	0.025767	-0.0021234	-0.017031	-0.0072195	-6.7987e-05	-0.0021233	-0.022976	0.0069531	-0.0033936	0.002061	0.006373	-0.0081688	0.0021618	-0.029377	0.041968	0.00060369	0.032566	-0.0011312	-0.034626	-0.014499	0.025283	0.025975	0.0404	0.01029	-0.01977	-0.0033745	-0.015376	0.01679	0.012859
6.62_503.3363	0.0009431	-0.0075609	0.034314	0.01752	-0.023351	0.043765	0.043239	-0.032027	-0.023042	-0.019611	-0.0062094	0.0097892	-0.017123	-0.01717	-0.0012628	0.01169	-0.007649	-0.0061507	0.02693	0.0076522	-0.005742	0.0036531	-0.032542	-0.0027397	-0.022877	-0.0018517	-0.0095891	0.017967	-0.06875	-0.026262	-0.021657	0.022902	0.0018186	0.022895	0.01183	0.0044298	0.013589	-0.0069091	-0.016284	-0.020681	-0.0029361	0.0032575	-0.013516	-0.0046356	0.0064975
7.60_503.3365	-0.006636	0.016115	-0.0032819	0.0019028	-0.014514	0.065585	-0.029675	0.026591	-0.055277	0.02633	0.07998	0.029445	0.0057325	0.01975	0.013186	0.0067662	-0.015642	-0.013222	0.020868	-0.0006904	0.0071488	-0.010244	-0.02242	-0.02571	-0.0056232	-0.025009	-0.011593	-0.0092163	-0.032323	0.015939	0.0041668	0.0025493	0.0031241	0.016723	-0.019426	0.013348	0.029379	-0.011562	-0.039595	-0.044844	0.0030778	0.0085914	0.043584	-0.0010058	-0.046041
5.81_503.3366	-0.0072659	-0.026514	0.010091	0.036428	0.0022884	0.025717	-0.0068888	0.025479	0.0082947	0.015124	-0.0089274	-0.015911	0.0079429	-0.0042457	-0.018813	0.024209	-0.006681	-0.00012992	0.030763	0.010696	0.011705	-0.016904	0.0075479	-0.014123	0.03259	-0.010433	0.025017	-0.0068308	-0.022923	-0.00061737	0.0092651	0.018881	0.0055266	0.0030699	-0.0020174	-0.01262	-0.0021225	0.012331	0.017302	0.00073066	0.028719	0.013355	-0.0043745	-0.0038757	0.018785
6.93_503.3367	-0.026804	-0.0093121	0.0029493	0.038386	-0.0037692	0.031143	-0.017941	0.0043225	-0.010301	-0.00213	0.0026322	-0.0022022	0.00099252	0.0070361	-0.055759	0.044495	-0.020098	0.013237	0.018485	0.0027303	0.013854	-0.029836	0.0089455	-0.0045418	0.027237	-0.00021723	0.022625	-0.021322	-0.051363	0.0091599	0.0081131	0.038182	-0.005226	-0.0045364	-0.02958	0.011046	-0.0068516	-0.0046253	-0.024262	-0.00061245	0.031617	0.0023302	-0.03881	-0.019968	-0.0014007
9.00_503.3367	-0.035963	0.018367	-0.0056252	-0.0023078	0.0041674	-0.023351	0.013094	0.041259	-0.047365	0.023376	0.01755	0.022224	0.0073419	-0.040265	-0.020909	0.012225	-0.0016165	-0.0018893	0.0073414	-0.019923	0.0060411	0.0043926	0.0076023	-0.0054935	0.011432	0.0096888	0.018232	0.010194	0.039154	-0.0090564	0.0015665	-0.018892	-0.041146	-0.0078972	-0.01999	0.00092375	-0.013252	0.023688	0.010283	0.0042107	-0.015189	-0.018024	0.0089943	0.025652	-0.020466
6.13_503.3368	-0.019116	0.0090831	0.012563	0.033679	-0.0081156	0.044122	-0.012285	-0.0072605	0.006752	0.0066421	0.0063709	0.0010355	-0.0080867	0.0017626	-0.051201	0.027133	-0.022956	0.0035975	0.0084893	-0.03356	0.012979	0.00014072	-0.024152	-0.02984	0.034407	-0.0069369	0.0072814	-0.005702	-0.027872	0.022224	-0.010544	0.0098962	-0.026497	0.014638	-0.035712	0.014679	-0.021983	-0.0027194	0.011021	0.009955	0.022853	-0.024335	0.040879	-0.005744	-0.001703
7.28_503.3371	-0.020554	-0.022125	0.0094205	0.031779	0.00029668	0.021352	-0.0095734	0.0061907	0.004267	0.0071145	0.0046662	0.0069163	0.0067779	-0.0012908	-0.034171	0.009348	0.0028181	0.056141	0.022455	-0.00039646	-0.0058685	-0.013618	0.020908	-0.053572	0.021742	-0.028217	0.062731	-0.00064817	-0.045783	0.036576	0.0072265	-0.0032104	-0.014516	0.01875	0.0061104	0.024127	0.0014757	-0.00058012	-0.0038216	-0.054368	-0.032492	-0.075927	-0.013832	0.0070178	0.020361
3.28_504.1499	-0.019997	0.016686	0.013079	0.0073479	0.015732	-0.0044091	-0.011561	-0.033002	-0.027433	-0.0045415	-0.020329	-0.0098138	0.0021329	-0.010345	-0.017349	-0.093351	0.017227	0.020724	-0.0046377	-0.024538	0.072004	0.024539	0.001099	-0.0018465	0.022813	-0.00076136	-0.020908	-0.029178	-0.012078	0.040405	0.019409	0.0068955	0.0077028	-0.020833	-0.01254	-0.017575	0.058163	0.026694	-0.049967	0.01244	0.0098819	-0.042946	-0.032293	-0.0047578	-0.01157
3.97_504.1500	0.020703	-0.030798	-0.013736	0.0097154	0.018505	-0.038973	-0.051912	0.039532	-0.0099241	0.015661	-0.044253	0.04269	-0.026819	0.017201	-0.0087485	-0.028846	0.027675	-0.014693	0.003653	-0.011292	0.015489	0.0081979	-0.0072489	-0.0063877	-0.0084292	0.0006702	-0.01035	-0.0021967	-0.02093	-0.0040076	0.021209	-0.009462	-0.0067593	-0.00092404	-0.012017	-0.0004673	0.023193	-0.017889	-0.0073536	0.0085473	0.010277	0.010222	-0.018422	0.0024637	0.0055143
5.72_504.1751	0.0041064	-0.026463	-0.017557	-0.046272	-0.023025	0.002545	0.012318	-0.0086976	0.025124	-0.036706	-0.065601	0.021052	0.0042578	-0.007475	-0.020602	0.011926	-0.041011	-0.024148	-0.031197	0.0017228	-0.0092208	0.0038964	-0.019145	0.0021648	0.010071	0.026817	0.024762	0.003199	0.015771	-0.0078093	-0.018984	0.011365	0.0024462	0.045272	-0.0086608	0.0046745	0.0057546	0.00043773	-0.0010085	-0.00089309	-0.0021185	0.0091296	-0.010153	-0.0020049	0.014966
13.85_911.7108	-0.0087857	0.013645	-0.012722	0.0030488	-0.062813	0.013452	-0.041192	-0.00072675	-0.014317	0.0084575	-0.0027109	0.02085	-0.00082536	0.012545	0.0090679	-0.0047053	-0.0089008	-0.017703	-0.043231	-0.0047044	0.00312	0.024344	0.041116	-0.028358	0.02216	0.019672	-0.0021333	0.022623	-0.00014275	0.013091	-0.0090366	0.0045634	-0.00024901	0.032	0.0024064	0.0071992	0.026646	-0.017731	-0.02691	0.004622	-0.045961	-0.0044547	-0.0050155	-0.0028435	0.0023915
13.49_911.7125	0.025752	-0.00026584	0.0024972	-0.014604	-0.029165	-0.016736	-0.0029653	0.021218	-0.034554	0.0004463	-0.0095159	-0.014623	0.010323	-0.0090626	-0.028344	0.015455	-0.093024	0.042484	-0.066806	0.017703	-0.027068	0.024292	0.034707	0.065243	-0.026539	0.035547	-0.054187	-0.034564	-0.012596	-0.031115	-0.0098083	0.043693	-0.0057178	-0.051627	0.017187	0.010125	-0.055317	-0.075075	-0.0081046	0.042737	0.040225	0.082581	-0.067076	-0.020237	-0.034829
5.61_912.4260	0.034924	-0.022707	-0.020947	-0.017208	0.033364	0.0058581	-0.0010207	0.012348	0.025287	0.015203	0.0096695	-0.020986	-0.018536	-0.037598	-0.0053482	0.0071923	0.0041861	0.00090667	0.0089638	-0.0057926	-0.0047939	0.024201	0.011699	-0.012683	-0.0041571	-0.0030115	0.011207	-0.0041047	0.00026292	-0.015346	-0.0037487	0.0045215	-0.010963	-0.0069607	-0.0093392	-0.01118	-0.0032695	0.0001432	0.00064656	0.016742	-0.0081388	0.012721	-0.00046467	0.014225	0.0010305
2.03_913.3173	0.0063769	-0.03379	-0.020647	-0.043042	-0.00061957	0.010121	0.023156	-0.028223	0.042884	-0.04309	-0.050008	-0.015614	0.013549	-0.018424	-0.041752	-0.032468	0.041688	-0.012997	-0.0035204	0.031647	0.012584	-0.03805	-0.028487	0.031826	0.020567	-0.016294	-0.050571	0.0025449	0.0088537	-0.0049582	0.011136	-0.0090993	0.0080063	-0.028017	0.01287	-0.02415	-0.020967	-0.0093173	-0.002565	0.0045316	0.0024108	0.0107	-0.0095568	0.0033408	-0.009112
3.21_915.2746	0.0051228	-0.032646	0.035827	-0.044675	-0.0065033	0.01327	0.0080461	-0.016292	-0.04739	0.012718	0.014365	-0.013519	-0.02544	0.0061417	-0.01108	0.0043583	-0.00058587	-0.011212	-0.022362	0.019563	0.010524	0.0054744	0.001011	0.001229	0.023808	-0.038439	-0.004098	0.035449	0.018469	0.011384	-0.0077919	0.0030412	-0.031417	-0.03635	0.014292	-0.055225	-0.042987	-0.021304	-0.0036192	-0.014483	-0.015638	-0.00030072	-0.0017084	-0.0015604	0.0025828
13.48_917.7207	0.026798	-0.03323	0.027317	-0.00029133	-0.01039	-0.0064551	0.033217	-0.025329	-0.036472	-0.035793	-0.0052479	-0.0034563	0.0031608	0.0021538	-0.0073555	0.023858	-0.015298	-0.010372	-0.035883	0.0055478	-0.012237	0.018507	0.0064029	-0.0061596	-0.0083254	-0.018066	0.0066264	-0.0068817	-0.0015464	-0.047971	0.016539	0.019524	-0.016011	0.0053828	-0.019905	0.013081	0.01301	-0.0025867	0.0068179	-0.011453	-0.013829	-0.0079145	-0.00082186	0.0001653	-0.012108
13.86_917.7210	0.0046594	0.01066	0.0076751	0.012301	-0.039912	0.019766	-0.024013	-0.012816	-0.0029572	0.0036896	-0.0071907	-0.0059669	0.0017177	-0.0014387	-0.017588	-0.0034332	0.0013963	-0.016073	-0.038778	-0.020975	0.014905	0.015825	0.064744	-0.03087	0.035284	0.041249	-0.0045524	-0.012621	-0.0067192	-0.031312	-0.025165	-0.0016286	-0.009168	0.018073	-0.026933	-0.073535	-0.021048	0.042489	-0.011736	0.058233	-0.02782	0.0077487	0.020315	-0.015518	0.0048722
2.04_920.3719	-0.012951	0.0060838	0.030015	-0.0082769	0.015418	0.013422	-0.019786	-0.050458	-0.030939	-0.025413	-0.027192	0.0028841	0.013789	-0.011702	0.00078499	-0.020478	0.013673	0.0089085	0.02153	0.0076917	0.014174	0.029963	-0.014594	0.02321	0.029697	0.00031474	-0.070821	0.0021415	0.0026315	0.0052005	0.0104	0.020347	-0.035742	-0.03498	0.012046	0.010051	0.0046892	0.031901	0.027476	0.0013517	-0.0020116	0.030185	0.047964	0.00016942	0.044182
2.70_171.0919	-0.02035	0.026133	0.022573	-0.030813	-0.015068	0.034502	-0.0069289	0.020748	0.0022975	0.0078497	-0.031699	-0.0039659	0.021577	-0.031608	-0.0096735	0.0079431	-0.0091502	0.0084205	-0.018633	0.0055738	0.039872	-0.052613	0.0029738	0.0030374	0.068352	-0.053305	-0.020246	0.087139	0.011319	-0.017887	-0.03334	-0.020045	0.021908	0.017362	0.027612	-0.022765	-0.085692	-0.0079412	-0.01691	-0.034021	-0.034678	-0.0012317	-0.031365	-0.0037124	-0.025055
7.18_171.1014	0.0044779	0.0090064	0.016347	0.032051	0.0051034	0.055672	0.0099268	-0.031089	0.0021184	0.018077	0.034697	0.026646	0.0124	-0.017438	0.0061598	0.0069559	-0.0262	5.0037e-05	0.025077	0.055485	-0.014245	0.012172	-0.07403	-0.021849	0.0058375	0.0023064	-0.0037086	0.0028123	-0.042814	-0.011406	0.023105	0.010282	-0.00026867	0.015678	0.036778	0.00071955	0.031211	-0.0003643	0.023722	-0.0029956	0.043938	-0.023008	-0.019223	-0.0058666	-0.0050822
3.09_172.0969	0.032241	0.013971	-0.016733	-0.011875	-0.020062	-0.0051859	0.0070377	-0.020415	-0.017573	-0.0079277	0.017395	0.0030853	-0.00035554	-0.018114	-0.020739	-0.061851	-0.0018528	-0.011687	0.011331	-0.028041	0.035885	-0.008396	0.07427	0.015777	-0.027483	0.011035	0.032206	-0.0040447	-0.012919	0.016916	0.014038	0.024065	-0.024624	0.0055544	0.014184	-0.013119	-0.013025	0.031828	-0.020244	-0.019639	-0.016166	0.021586	-0.03939	0.014464	0.00030261
11.70_504.2926	-0.045154	-0.013548	0.033088	-0.026637	0.0027373	-0.038192	0.066739	-0.0020617	0.013237	0.0084304	-0.022967	0.034122	0.012383	-0.032948	-0.001297	-0.0063983	-0.018211	-0.0079819	0.036462	-0.028249	0.004216	-0.0031037	0.024537	-0.0039528	0.04648	0.0043894	0.0035246	0.027053	-0.0096736	0.02582	-0.018965	0.0011317	0.051725	-0.0026584	0.025181	-0.021122	-0.046366	-0.025835	0.017647	-0.010715	-0.022776	-0.001445	-0.007997	0.033788	-0.020426
10.93_504.3080	0.0074732	-0.027071	0.0084219	0.018818	0.02084	0.013523	0.0088081	0.043779	0.01019	-0.0057177	-0.013017	-0.0051982	0.0096472	-0.013779	0.039642	-0.033856	0.016376	0.025694	-0.026583	-0.0018097	-0.014051	0.0045427	0.0056751	-0.029448	0.021639	-0.012464	0.041446	-0.024447	-0.014685	0.0042181	-0.010748	0.0049116	0.043444	0.02007	-0.0079755	0.014378	-0.023339	0.0070889	-0.035392	-0.044065	-0.046124	0.00803	-0.027809	-0.023787	0.0035655
11.20_504.3086	-0.00081012	-0.010326	0.0028823	-0.015617	0.012641	0.00436	0.020702	0.029517	-0.021092	-0.029024	0.024116	0.019779	-0.0096141	-0.010647	0.028054	-0.10699	-0.011336	0.033464	-0.0021539	0.0045869	-0.027445	-0.0060604	0.0071144	-0.01245	0.032201	0.067731	0.025727	0.030523	-0.018945	-0.055217	0.070696	0.015445	-0.051146	0.0022803	0.039657	0.07526	-0.050534	-0.036032	0.025131	-0.0040949	0.051161	0.048155	-0.0036713	0.032448	0.0011633
1.96_505.1550	0.0070718	-0.03726	0.0095587	-0.0079329	0.0041229	0.024031	-0.010876	0.017518	0.013062	0.0051599	-0.0026662	-0.010161	-0.00082792	-0.010545	0.038652	0.0062352	-0.011557	0.0042927	0.017144	-0.00241	0.017002	0.0032984	0.0037111	-0.0024435	0.00047915	-0.010156	0.036111	-0.0039401	0.010263	0.0032697	-0.027741	0.0039937	-0.026447	-0.017202	-0.0028313	0.0025693	-0.018286	0.01457	0.00093643	0.01275	-0.0063882	0.015377	-0.017675	0.0017659	0.0022544
11.41_505.2944	0.0086528	-0.015783	-0.041577	-0.015228	-0.038227	0.011814	0.013225	0.007329	0.04645	0.017733	0.0009097	0.011232	0.0053894	-0.0030628	0.017571	0.0015681	-0.0053094	-0.0020171	0.0081126	-0.0047485	0.020231	0.0037066	-0.0080066	-0.0033654	-0.011198	0.0092223	0.0064428	0.012626	-0.016258	-0.016642	-0.019632	0.0013025	0.0039896	-0.013249	0.01001	-0.01033	-0.0064768	-0.010847	-0.0036481	0.00062701	0.00021622	0.0019824	-0.017252	5.4909e-05	0.01596
12.74_505.3003	0.027069	-0.013284	-0.0056312	0.036244	0.0040263	-0.011269	-0.024842	-0.017942	0.0097225	0.054791	0.047823	0.013761	0.032704	-0.023571	0.0032341	-0.033089	0.039574	-0.0048479	0.013402	0.033034	0.0053836	0.004206	-0.0019417	0.006676	0.023292	-0.016399	-0.0043421	0.045157	0.0090144	0.025998	-0.0081491	0.01097	0.021139	0.0051666	0.0048916	0.0087294	0.046122	-0.0034807	0.015431	-0.009676	0.043857	-0.0062306	-0.0029707	0.0002001	-0.016499
12.34_505.3004	0.025503	-0.043119	-0.0075161	-0.0015672	0.02423	-0.037603	-0.026714	0.041203	0.0048	0.023802	0.011642	-0.051822	0.048661	0.019063	-0.035407	-0.034715	0.0038403	-0.033795	0.002172	0.045958	0.016958	0.046781	0.020717	0.015894	0.014533	-0.049035	0.0095177	-0.0080864	0.020524	-0.019539	-0.0034776	0.0059608	-0.012254	0.0038888	0.0082794	-0.02947	0.0084747	-0.01458	-0.0083774	0.0084141	0.014396	-0.015852	-0.043759	-0.011125	-0.0048055
14.11_505.3497	-0.0061153	-0.025163	0.013458	0.029915	0.010312	0.025705	0.00088592	0.012443	0.01724	0.02035	-0.012913	-0.014253	0.017836	0.010972	-0.027092	-0.0087999	0.033649	-0.0029332	0.0058538	-0.010953	0.021193	-0.0070937	0.011223	0.023191	0.022706	-0.008831	0.032884	-0.013069	0.0011043	0.004923	-0.0088344	-0.0011185	0.023073	-0.050635	-0.0021854	-0.0092331	0.012005	-0.0087777	-0.0079989	0.015954	0.045007	0.015075	0.0077959	0.00085002	0.014423
13.68_505.3499	0.0072426	-0.038143	0.039857	0.035642	0.023728	-0.007035	-0.025492	-0.025585	-0.0027618	-0.0071457	-0.013049	0.064342	0.00085594	0.071264	-0.0010478	0.024467	-0.0052575	-0.017677	0.0031492	-0.001226	0.0056745	-0.028262	-0.0041848	0.0032234	-0.029265	0.031208	0.038838	-0.041472	0.021286	-0.0072784	0.0013621	0.028133	-0.0021613	-0.01784	0.036298	-0.011188	-0.028623	0.0014934	-0.010287	-0.0010776	0.01344	0.0016881	-0.011366	-0.0084714	0.0033338
6.05_505.3517	-0.019112	-0.0037497	0.018849	0.037763	0.011794	0.041407	-0.015385	-0.00588	-0.0031183	-0.015164	-0.023639	-0.016752	0.020779	0.002434	-0.012933	0.042573	-0.02461	0.0038508	0.016375	-0.017956	-0.0077115	-0.0092062	-0.027912	0.0053889	0.031213	-0.0084888	-0.030973	-0.014585	-0.029728	-0.039811	-0.0089417	-0.0020307	0.0046059	-0.00028976	0.015106	0.037389	-0.023393	0.011973	0.00080704	0.015389	0.00037116	-0.010182	-0.017546	0.021637	0.0076033
6.44_505.3521	-0.0031274	-0.021653	0.0031118	0.0081816	0.0073448	-0.042947	-0.033433	0.0016087	-0.0068993	-0.0076977	0.050656	-0.030245	0.032953	0.040053	-0.065893	0.028296	-0.0055419	-0.01679	0.027273	0.0052471	0.039719	0.0055827	0.011433	-0.0060961	0.016782	0.0096634	0.0061042	-0.015527	0.022289	-0.032994	0.00019464	0.052642	-0.020184	-0.0045599	0.0040269	0.0055983	-0.011673	-0.0036691	0.0223	0.038403	0.015907	-0.019856	-0.025924	0.051096	0.019699
1.86_921.2857	0.033633	-0.022576	-0.032304	0.015022	-0.020847	0.0064107	0.025804	-0.0077737	-0.0020498	0.01748	0.0052376	0.0056774	0.012527	-0.0083858	0.01356	0.0073527	-0.0018736	-0.0055472	0.027552	-0.035183	0.0081059	0.0059576	0.0046986	-0.024601	-0.0015707	0.00047762	-0.0011419	-0.016072	0.016771	0.033846	0.0032446	-0.017693	-0.025405	0.0038029	0.014034	0.01257	0.00085509	-0.016176	-0.011501	0.021615	0.0053296	0.014181	-0.0022883	-0.006008	0.00061355
5.14_921.4721	0.01563	-0.057519	0.0015073	0.0031275	0.016973	-0.031122	-0.017481	0.023522	0.023519	-0.0053895	0.029398	-0.0088551	-0.014091	-0.0010894	0.0090935	0.0098528	0.0062022	-0.0093559	0.0036886	-0.0089788	-0.0016972	0.027769	0.016964	-0.021587	-0.0040209	-0.016645	-0.019745	0.0092482	-0.002478	-0.049739	-0.0051168	-0.009851	-0.027231	0.0015549	-0.0090646	0.0051736	0.018192	-0.0022499	0.0068166	0.024267	-0.035073	0.011607	-0.021047	-0.012783	0.014098
11.79_928.5674	0.0044048	-0.0045158	0.038519	0.014212	-0.0072434	-0.015003	0.086095	-0.0063721	-0.039934	-0.028325	-0.0092248	0.05589	0.028457	-0.0021421	-0.003665	0.0011849	-0.0079611	0.00329	0.038018	0.021942	0.024135	0.038137	-0.0011506	-0.035407	0.022217	-0.017303	-0.010782	-0.0017596	0.021909	-0.048028	-0.019287	0.0098114	0.01171	0.016797	0.010918	-0.051101	-0.038043	0.0084603	0.028058	-0.037318	-0.025604	0.040686	-0.015987	0.008423	0.020325
11.98_929.4674	-0.0486	-0.027865	-0.019607	0.00012999	0.0029985	-0.021059	-0.0045556	0.0054657	0.00069983	-0.016496	0.016226	-0.040129	-0.023281	0.045013	-0.0083775	-0.0057739	0.023269	0.0063964	-0.0037503	-0.010728	0.02028	-0.018796	0.0026571	-0.0011167	-0.016735	-0.012235	-0.013717	-0.013298	0.008909	-0.052923	-0.00030726	0.013366	0.004763	-0.0075964	-0.027798	-0.0013559	0.017112	0.0050613	0.013132	0.0015392	-0.0025524	-0.021578	-0.022913	-0.014741	0.013922
3.21_173.0444	0.041975	0.04147	0.023207	-0.01496	-0.024742	0.0031726	0.016851	0.0016688	-0.0033218	-0.00012025	0.001699	0.011038	-0.0064112	0.0030282	0.0065089	0.0040925	0.012017	0.0027651	-0.0007824	0.02141	-0.024443	-0.033111	-0.0019914	0.0166	0.018055	-0.028869	0.0012976	-0.0092477	0.011034	0.011304	-0.032916	-0.014456	0.010789	-0.015939	-0.015246	0.016468	0.034268	-0.0093896	0.026518	-0.010632	0.0058658	0.036327	-0.0041177	0.0070233	0.033081
2.88_173.0445	-0.018491	-0.020602	-0.050263	0.0098918	-0.013711	0.010697	0.0403	-0.034027	-0.019443	0.017797	0.036706	0.033924	-0.006559	-0.023776	0.02666	0.016735	0.011354	-0.0015459	-0.051251	0.015175	0.04221	-0.0056918	-0.013917	-0.0081256	0.026891	0.014985	-0.0026967	0.011982	-0.0062844	0.022021	0.015653	0.016668	0.0023165	0.035415	-0.0080333	0.015403	0.001694	0.011365	0.013038	-0.0035538	0.0094979	0.022414	0.0072336	0.0098688	0.013341
2.51_173.0446	0.035235	0.025127	-0.024104	0.015564	-0.0093705	-0.051949	0.01065	0.0018479	-0.0026357	0.0033515	0.0087165	0.0013778	0.0065147	0.0094271	-0.0023381	-0.04331	-0.0066921	-0.026358	0.019337	-0.015972	-0.0079232	-0.038741	-0.033617	-0.010349	0.006821	-0.035243	-0.0080468	-0.013728	0.0025083	0.031952	-0.010766	-0.0046376	-0.0011516	-0.016136	0.00023031	0.0097548	0.02154	0.013446	0.0035769	0.004093	-0.01409	0.0043604	0.0047371	-0.012478	0.00025691
14.78_174.9549	-0.042568	-0.019143	0.021301	-0.020063	-0.00088375	-0.018374	0.042343	-0.024922	0.024993	0.026267	-0.007764	-0.0043902	-0.013531	0.0023864	-0.0058034	-0.0035772	0.008307	0.0068517	0.010016	-0.017568	0.00098487	-0.012329	0.0037515	0.0050874	-0.0026899	-0.0005249	-0.0099168	0.012844	-0.0013207	-0.00033121	0.011416	0.0027788	0.035179	0.014825	-0.0070486	0.018923	0.015781	0.0042926	0.0098786	-3.5099e-05	0.0051232	-0.012894	-2.5896e-05	-0.013312	-0.0023927
13.86_176.8421	0.038777	0.027653	-0.017374	-0.031411	-0.0085978	0.032827	-0.0004534	-0.00098901	-0.00052838	0.025474	-0.057801	0.024821	-0.027014	-0.015882	-0.0077566	0.00043704	-0.0064612	-0.0016816	-0.0051655	0.011776	-0.0065596	0.0050083	0.0096752	-0.0012091	-0.016577	0.014882	0.0087536	0.016539	-0.017577	0.0075009	0.0078029	0.024038	0.016684	0.011361	0.007954	-0.012495	0.0025795	0.017407	-0.022453	-0.0099176	-0.0030485	-0.017354	-0.0098644	0.0027946	-0.052272
8.88_176.8421	0.019931	-0.0033646	-0.018644	-0.018048	-0.039951	0.04604	0.054491	0.0087121	-0.024516	0.028028	-0.090754	-0.0094702	-0.0030305	-0.002244	-0.01455	-0.0016628	-0.0045606	-0.00767	0.0092744	-0.042659	-0.0038251	-0.015595	-0.030092	0.011358	-0.0052982	0.031206	0.0090172	0.024355	-0.036335	0.017521	-0.0071911	-0.00046688	0.055518	0.02413	0.017944	0.024943	0.016026	0.0096498	-0.040829	-0.030135	-0.016771	0.012295	-0.0046718	-0.0049203	0.011131
9.20_176.8422	0.0040227	0.012204	-0.026653	-0.065568	0.047173	0.01841	0.019168	0.036373	-0.029894	0.046371	0.011695	0.0045423	-0.017134	0.049416	-0.038091	0.010022	0.022625	0.0025265	-0.0071788	-0.017135	0.0025776	0.0035946	0.00081057	-0.0020397	-0.0053725	0.01264	-0.0024049	0.0061185	-0.0025374	0.0061721	-0.010606	-0.010632	-0.000586	-0.034239	0.02704	-0.0054158	0.016732	0.0055604	0.029131	-0.019451	-0.022653	-0.0042013	0.0040593	0.018537	-0.0073805
11.45_176.8422	0.018771	0.019298	-0.021483	-0.033535	0.009002	0.04675	0.028397	0.015097	0.0032691	-0.020694	0.008851	-0.0077665	-0.0025252	-0.003975	-0.01403	0.020234	0.020388	-0.0081591	-0.019797	0.013757	-0.0037197	-0.0034445	0.0081288	0.00021668	-0.018252	-0.0023434	0.0042737	0.00075186	-0.0099297	-0.018655	-0.012127	-0.0079846	-0.036239	-0.0079283	-0.0084528	0.00018067	0.024017	0.014457	0.048304	0.013053	-0.036038	0.020478	-0.0073472	0.010777	0.0063755
9.34_505.3522	-0.044445	0.00092033	5.3841e-05	0.013263	0.028279	-0.0024705	-0.0060578	-0.014987	-0.02597	-0.016536	-0.0078934	-0.00063329	0.019983	0.0099503	0.0074708	0.00086056	0.020762	0.025415	0.035131	0.0021833	-0.029658	-0.0072005	0.018891	0.019263	-0.010857	-0.029356	-0.0061872	0.018199	-0.035795	-0.0050751	0.029599	0.01472	-0.010619	0.041883	0.037167	0.0020717	-0.019634	-0.0169	0.028168	-0.018143	-0.0053817	0.01162	-0.011826	0.022789	0.021883
3.47_506.1300	-0.0020315	-0.0086916	0.024018	-0.0043707	0.061702	0.03048	0.025043	0.026559	-0.0092213	-0.054496	0.030132	-0.019918	0.0623	0.080489	-0.00040898	-0.00085698	-0.013803	-0.0087536	0.0031076	-0.029209	0.028458	0.038557	0.00031726	0.022909	0.031397	-0.02258	0.00019044	0.017199	0.0028651	0.0026424	-0.038633	0.022937	-0.00056278	-0.023994	-0.024852	0.010332	-0.019624	-0.00084789	-0.019314	-0.018118	-0.00015218	-0.032741	-0.011387	0.073791	0.0043623
12.16_506.3237	-0.007155	-0.025969	0.0043005	0.024948	0.01102	0.028383	0.0034261	0.046898	0.011709	0.00010351	-0.0066374	-0.0051156	0.0011213	-0.012635	0.04598	-0.03836	0.0066588	0.0062524	-0.010926	-0.023339	-0.0085175	0.0018458	-0.016626	-0.012519	0.048203	-0.0052464	0.0060816	0.0072553	-0.032915	-0.023234	0.026348	0.011551	0.01305	0.028898	0.043849	0.011411	-0.0086356	0.017058	0.00087659	-0.014756	-0.012478	0.026962	-0.012659	-0.04142	-0.0035633
2.18_507.0954	-0.041793	0.0028167	-0.011624	-0.030491	0.015205	0.019696	-0.021175	0.019312	0.015844	0.014394	-0.013649	-0.028381	0.0019103	-0.0055472	0.0013041	0.010346	-0.058593	-0.019323	-0.015583	-0.011376	0.0098663	0.019996	-0.00039745	0.0042231	-0.010149	0.0062467	0.027296	-0.01985	-0.012044	-0.012236	-0.024575	0.0041827	-0.014986	-0.0064965	0.0010891	-0.00012021	-0.011177	-0.00059202	0.011131	-0.0048573	-0.015694	0.0047625	-0.0040407	-0.0018195	0.0020941
4.07_507.1498	-0.0023164	-0.045755	0.0076511	0.017588	0.0289	0.015572	-0.0058955	0.025141	0.0087081	-0.0045865	0.0041163	0.011414	-0.047512	-0.036517	0.033538	-0.0058629	-0.0016468	-0.0078581	0.0066326	-0.025103	-0.0060186	-0.0044941	0.016297	-0.0037403	0.016168	-0.0061731	-0.0020998	0.011792	-0.043904	0.029056	-0.0058373	-0.032823	0.020929	0.014073	-0.019702	-0.023882	-0.007797	-0.0024565	0.00031915	0.048749	-0.012637	-0.017313	-0.03581	0.021493	0.010436
10.91_507.2716	0.0033424	0.037215	-0.059418	0.036778	0.043964	-0.045907	0.023835	-0.04944	0.011672	0.032468	-0.034583	-0.010102	0.035485	0.014888	0.0071518	0.012365	-0.033155	0.054617	-0.0081737	-0.010244	-0.006097	-0.011178	0.013369	-0.013374	0.020512	0.032044	0.0062081	-0.00045313	-0.019172	-0.019982	0.024062	0.0057059	0.0040842	-0.0086191	0.0029918	0.0038302	-0.0033932	-0.013719	0.011476	-0.02632	-0.03255	-1.0682e-05	0.0025368	-0.0014455	0.0088374
13.49_507.3655	0.021813	0.0085659	0.045974	0.0094797	-0.020768	-0.019799	-0.011726	-0.027078	0.0033109	0.050906	-0.033126	0.024177	-0.010492	-0.0058055	0.0019019	0.0070023	-0.03439	0.01254	-0.043415	0.0091283	-0.02664	0.0037059	0.019443	0.02523	-0.028415	0.030373	-0.0025118	-0.0084814	-0.021295	-0.0014029	-0.0050182	0.015974	0.0025689	-0.023004	-0.00065887	0.0022799	-0.015409	-0.010146	-0.00046153	0.012181	0.019057	-0.01472	-0.015286	-0.0028341	0.015737
3.57_933.2648	0.032453	0.019453	0.057386	0.0019462	0.016451	0.050733	0.0031909	-0.0038629	-0.02566	-0.013361	-0.061756	-0.016005	0.025846	-0.0085009	0.0076581	0.015098	-0.043496	-0.00052887	-0.031832	0.024315	0.027791	-0.023141	-0.0032011	0.0063791	-0.0054284	-0.033019	0.012	-0.0046019	-0.0083446	-0.0074082	-0.04051	0.027385	0.00032063	0.017395	0.026034	0.035525	-0.016759	0.071263	0.013233	-0.022939	-0.037859	0.001996	-0.0272	-0.0064843	0.0027742
13.86_933.6943	-0.0045603	0.019059	-0.017231	-0.0056398	-0.062227	0.018194	-0.025999	0.0095287	-0.018728	-0.001425	0.00034752	-0.012296	0.0018493	-0.015189	-0.015634	-0.0022481	-0.0035105	-0.0030365	-0.023372	-0.0034645	0.023865	0.0055404	0.043401	-0.011614	0.010226	0.027034	0.0063081	0.0030185	-0.002704	-0.006845	0.0069151	0.0013425	-0.011274	0.0381	0.010816	-0.0085326	-0.013377	0.0070306	0.0002923	0.021086	-0.057866	0.0058928	0.0020254	0.0074298	0.021021
13.49_933.6958	0.020783	-0.011774	0.0026546	-0.011178	-0.038809	-0.016809	0.047632	0.021466	-0.030917	0.0095509	-0.0043802	-0.035887	0.03545	0.021394	0.0031902	0.025754	-0.059018	-0.021057	-0.048862	0.0012646	0.013172	0.036539	-0.0011318	0.025153	0.021125	0.012333	0.026311	-0.015971	-0.015449	-0.014225	-0.011788	0.0079762	-0.0076111	0.028976	-0.021592	0.010283	0.027149	-0.028824	-0.010313	0.0153	-0.017105	0.028779	-0.030535	-0.0051122	0.00529
2.47_934.3900	-0.046067	0.02296	-0.025234	-0.02863	0.0030801	0.0046914	-0.01506	-0.012181	0.0083572	0.0021804	0.016374	-0.0045569	-0.0049097	0.0011975	-0.0024027	0.0078722	-0.017834	0.010092	-0.0069356	0.0053705	-0.0051594	-0.0057265	0.0036338	0.010803	0.015335	-0.0064078	-0.0066293	0.0049224	0.01664	0.0033753	0.00020977	-0.0069264	0.0068332	0.0095462	0.0061417	-0.0023188	0.0079926	0.00929	0.013765	-0.00072399	-0.010771	0.01273	0.0057142	0.0050915	-0.017814
5.75_940.4437	0.013922	-0.024559	-0.039205	0.023131	-0.012614	0.0071983	-0.0091812	-0.057524	0.0058141	0.021375	-0.029123	-0.038693	-0.027256	0.047502	0.021808	0.0036287	-0.00031088	0.02346	-0.0091518	-0.01154	-0.017435	-0.010561	0.0019002	-0.015166	-0.0078524	-0.0079981	0.0085508	0.023315	0.033173	0.0011904	0.0055757	0.019928	0.0029534	6.5062e-05	0.010076	-0.0020576	-0.0062086	-0.0056529	-0.0028031	0.0023289	-0.0020738	-0.0026781	0.0092802	0.0025044	-0.033369
5.58_940.4445	-0.015912	-0.017412	-0.007084	-0.056952	0.01772	0.02726	-0.032697	0.044844	0.02316	0.045148	-0.051919	-0.0056541	-0.026741	-0.015839	-0.0042533	-0.015007	-0.013996	-0.021418	0.011476	-0.013967	0.0093768	0.00061016	-0.010796	0.0011535	-0.013711	0.0093022	-0.032911	-0.0083681	-0.022168	0.0045138	-0.021826	0.015313	-0.0035268	0.0053548	-0.0053578	-0.0026713	0.014749	-0.00023403	0.01048	-0.0019978	-0.00034271	-0.010018	-0.01919	-0.0048844	0.012738
11.02_941.6856	-0.013158	0.0010064	-0.019445	0.027204	-0.026525	-0.0025533	-0.0075355	-0.00060138	0.009146	0.0103	0.012749	-0.00064556	-0.010457	-0.021869	-0.10629	-0.014405	0.013967	-0.027357	-0.012286	-0.0072532	-0.012057	0.015298	0.0019416	-0.016526	-0.019913	0.0073732	0.044673	0.017339	0.040432	0.016408	0.0028082	-0.0028564	-0.0082887	0.00025941	0.016007	0.029151	0.0045285	0.027625	-0.0068587	-0.029785	-0.001039	-0.016777	0.013213	0.00041146	-0.0072658
11.48_941.6863	-0.019316	-0.022449	0.0064065	0.014822	-0.0047001	0.049323	0.00038908	0.040688	0.011157	0.032674	-0.0046613	-0.012887	0.03065	0.01507	-0.0041682	-0.017446	0.054887	0.035502	0.040347	-0.022907	0.050288	-0.055397	-0.020371	-0.020457	-0.063519	-0.070113	0.08317	-0.0076213	-0.05239	-2.9931e-05	-0.0038417	0.010994	0.0026903	0.020118	-0.0028893	-0.065889	-0.068887	-0.0051221	0.01717	-0.042292	0.03742	-0.0059927	0.027924	0.033536	0.00142
11.01_943.7019	-0.023577	-0.010496	-0.0041489	0.019106	-0.0068825	0.0095873	-0.0065646	0.025047	-0.013098	-8.0443e-05	0.012095	0.00054025	0.011275	0.00045635	-0.068828	0.020603	-0.00062946	0.030261	-0.02226	0.0049608	-0.023304	-0.0023038	0.042255	0.047569	0.0040257	0.034774	0.047286	-0.019944	0.012625	0.0080248	0.013192	-0.029182	0.017759	-0.051223	0.018056	0.01574	0.0076285	0.01497	0.027656	0.0062531	0.027502	0.014111	-0.012389	0.043572	-0.031367
11.46_943.7024	-0.02717	0.0096232	-0.010147	-0.00087668	-0.01288	0.012942	-0.0067191	0.012743	-0.0040595	0.0046126	0.0015966	-0.012608	-0.011106	-0.0052573	-0.047511	-0.018373	0.024617	-0.033568	-0.04399	0.027001	0.010797	0.019982	0.02399	-0.020308	0.013525	0.036153	0.001061	-0.013682	-0.028286	0.026583	-0.033325	0.0054756	0.00077488	0.0056193	0.025067	0.0097707	-0.010062	-0.013876	-0.0052594	-0.00038072	-0.015026	-0.017178	-0.020046	-0.019339	-0.0045267
2.44_176.8425	-0.0060716	0.028156	-0.033504	-0.030575	-0.0019102	-0.0044577	0.014217	0.015476	-0.011501	0.0012506	0.0015986	-0.0053979	-0.00053831	-0.011554	-0.0025932	0.011867	0.038232	0.0083528	0.0094594	0.0093129	0.0022165	-0.036111	-0.01738	-0.014903	-0.031521	0.0049197	0.017093	-0.03232	-0.0088566	0.0066704	-0.064841	0.016049	-0.037067	0.057525	0.0027569	-0.030767	0.019821	-0.0086424	-0.006241	-0.030694	0.0081353	0.055054	0.0027454	0.023899	-0.01627
2.42_177.0183	-0.0040549	0.020009	-0.028972	-0.016112	-0.012701	0.001018	-0.042975	-0.021196	0.027476	-0.037972	0.045215	0.020487	0.068588	0.03461	0.0022857	0.0018163	-0.00040758	-0.01214	-0.022428	0.011589	0.0008393	-0.023096	0.004415	0.0051692	-0.022701	-0.027638	0.0077725	-0.043106	0.023527	0.00052729	-0.019294	-0.033518	0.011792	0.0049775	0.010413	0.0087241	0.0093197	0.006622	0.010174	0.011556	0.026911	-0.0054959	-0.0017143	0.0037627	0.016953
2.12_177.0185	-0.011487	0.036281	0.011786	-0.014821	-0.0022918	-0.031954	-0.044231	-0.0090993	-0.041439	0.037616	-0.0023413	-0.031589	0.0038407	-0.01345	0.001304	0.018387	-0.010742	0.032235	0.018395	0.042346	-0.0090202	-0.0071573	0.010308	-0.016924	-0.027335	-0.00032577	0.030249	-0.0012457	-0.020684	0.024128	0.013211	-0.011249	0.0013128	-0.00387	0.021544	-0.046062	-0.042214	-0.014449	-0.027748	0.020632	-0.013727	-0.0089516	0.0025462	0.0033426	0.00075189
2.88_177.0186	-0.026968	-9.3488e-05	-0.021214	-0.038586	0.021456	0.0049919	0.071902	0.010836	0.0098026	0.0046479	-0.033763	0.018385	-0.0020295	-0.031509	-0.021144	0.010307	-0.024643	-0.0058041	-0.0017172	-0.006642	0.0094681	0.012458	-0.0043224	0.016827	0.013085	-0.006101	-0.0040734	-0.020051	-0.0015715	0.0060984	0.012533	-0.0074191	-0.01008	-0.014075	0.0077506	-0.0029363	-0.014381	-0.011152	-0.0076223	-0.0085033	0.0086389	-0.025678	-0.0043374	-0.028877	0.020919
13.85_178.8405	0.032208	0.029623	0.0020547	-0.031904	0.00054668	0.037482	0.047912	-0.014714	0.026997	0.005655	0.010297	-0.029789	-0.016384	-0.049628	-0.019465	0.015969	0.0091749	-0.0016339	-0.01697	-0.010393	0.0116	-0.0041083	0.02254	0.0011474	-0.019357	-0.0042567	0.01183	0.00036462	-0.010829	-0.046343	-0.010701	0.030193	-0.021206	0.019011	-0.015082	0.022051	0.0027947	0.02316	-0.016454	0.020177	-0.023943	0.00061421	-0.013161	-0.055634	-0.024343
11.45_178.8406	0.017438	0.020245	-0.016531	-0.028928	0.0072101	0.042775	0.030838	0.013904	0.0066132	-0.020651	0.016552	-0.010165	-0.0040374	-0.0050851	-0.010397	0.020862	0.021113	-0.010535	-0.019908	0.015257	-0.0027255	0.0055073	0.0044538	-0.0073302	-0.0038217	0.0034728	-0.012226	-0.0022138	-0.012566	-0.0049867	-0.0074771	-0.013678	-0.016504	-0.017592	-0.00063784	-0.017874	0.03546	0.015405	0.033204	0.011477	-0.036167	-0.011924	0.0062662	-0.0041195	0.00022541
9.20_178.8406	0.013679	0.018628	-0.021522	-0.029565	0.017294	0.046498	0.028462	0.02059	-0.0013303	-0.026147	0.0081169	-0.0036843	0.0015409	-0.0022068	-0.019063	0.012298	0.01658	-0.0020506	-0.0071323	0.016227	-0.0074572	0.0045979	0.00074559	0.0045053	-0.010664	0.010683	-0.010529	0.018205	-0.011908	-0.0019786	-0.010632	0.00051357	-0.033689	-0.011607	0.01466	-0.0054943	0.017225	0.017384	0.025501	-0.00013589	-0.021725	0.0017113	-0.016328	0.0085515	0.0045091
8.88_178.8407	0.036926	0.036621	0.017262	-0.017904	-0.034624	0.039616	0.016065	-0.0079067	0.0032188	0.012118	-0.010278	0.017529	-0.011771	-0.015036	-0.027415	0.022351	-0.0074284	-0.0078131	-0.020245	-0.010559	-0.0062683	-0.019225	0.015185	3.9442e-05	-0.034272	-0.013489	0.014531	0.0062796	-0.055513	-0.043321	0.0016148	-0.0069338	-0.032652	0.044494	-0.0025142	0.048981	0.028175	-0.0083573	-0.015731	-0.040675	0.029131	-0.049786	-0.0071675	-0.0032319	-0.020795
13.86_507.3659	-0.0098315	-0.011206	0.010581	0.041839	0.013018	0.023763	-0.014775	-0.0271	0.027249	0.0011249	-0.022757	-0.0014187	-0.018697	-0.030887	-0.013015	-0.001746	0.023375	-0.036185	-0.033571	-0.012264	0.043908	0.017961	0.083209	-0.048531	0.043303	0.028376	-0.0087678	-0.014504	0.0048789	0.019782	-0.039381	0.057566	0.033003	0.0048667	-0.01948	-0.0043332	-0.048244	-0.0059979	-0.052837	0.05635	-0.044194	-0.067596	-0.038958	-0.012264	-0.0058559
3.21_508.0220	0.012289	0.028331	-0.016229	0.016053	0.026125	-0.039051	0.0039741	0.038137	-0.0012708	-0.034716	-0.05022	-0.0012242	-0.050075	0.0067929	-0.014623	0.012264	-0.015337	0.0067038	0.019121	0.01687	0.0002371	-0.018172	0.021578	-0.0031284	-0.022697	0.0049628	0.020206	-0.0039722	0.0042948	-0.011594	0.014919	-0.0041606	0.0043615	0.0053387	0.0062786	-0.0091436	-0.0052598	0.0038262	-0.0092003	0.0051801	-0.0042081	-0.0069171	-0.0020509	0.00070196	0.0067756
4.02_508.1423	-0.057868	0.02064	0.0094662	0.02084	0.017913	-0.011648	-0.003807	0.031023	0.027933	-0.014435	-0.013227	0.0030936	-0.054181	-0.011921	0.010426	-0.012398	-0.018761	0.0041455	0.0106	-0.012153	0.0099123	-0.0032861	-0.0031122	-0.002063	0.015559	-0.012945	-0.013284	-0.0075185	0.0036554	-0.022951	0.0045484	-0.0076077	-0.022964	-0.0074545	-0.022145	-0.0010541	0.014599	-0.0044861	-0.019891	-0.0062035	0.022411	0.0024069	0.0012175	-0.019219	-0.024863
13.38_508.3401	0.017771	-3.0394e-05	-0.0084202	-0.0024493	-0.0025354	0.028097	0.0058306	0.024371	-0.022679	-0.027214	0.02897	0.035459	-0.029464	-0.0096338	-0.0099373	-0.060489	-0.057769	0.033704	0.023321	0.045859	-0.026689	-0.057152	-0.0029582	-0.030895	0.031415	0.065564	0.027563	0.028987	-0.015233	-0.034659	0.052676	-0.012422	0.042184	0.0023597	0.041588	0.023206	-0.049969	-0.039159	0.0061826	-0.0005479	0.027199	-0.094105	0.017462	-0.066906	-0.010358
2.70_509.1048	0.023847	0.02708	0.033977	-0.012203	-0.015544	0.0066832	0.0031627	-0.024121	0.0054567	0.021646	0.0080211	0.0092789	-0.0086593	0.014777	-0.00045296	-0.032011	-0.042578	0.005991	0.030524	0.035787	0.019952	0.0095382	0.043717	0.017057	0.012649	0.033767	-0.022214	0.016753	0.011035	0.040531	-0.0031489	-0.0015573	0.028014	-0.013806	-0.020286	-0.040372	0.035393	0.010022	-0.039117	0.0062727	0.01376	0.008649	0.026031	-0.024288	-0.018102
3.28_510.1581	-0.032349	-0.017772	0.023977	0.0041564	0.00088584	0.0022568	0.050985	-0.036938	-0.037933	0.044252	-0.012702	-0.024127	-0.0463	-0.035453	0.019671	-0.0043419	0.010459	0.02384	0.011332	-0.010558	-0.0046721	0.01535	0.017695	0.0012155	-0.014577	-0.013602	0.0078947	-0.037688	-0.0032759	0.026399	0.0023762	-0.031766	0.0053557	-0.0097693	-0.0043609	-0.011385	-0.020869	0.025824	0.009074	-0.0047851	-0.0028561	0.0099858	0.0043609	0.011147	-0.004246
2.37_945.3600	-0.013061	0.026641	-0.037104	0.0093561	0.010891	-0.0063185	0.0013617	-0.033768	-0.019455	-0.014337	-0.0010779	-0.011657	0.013902	0.0077971	0.012475	0.00040381	-0.0038586	0.047762	0.061578	0.024012	0.0083866	0.021983	0.0068589	0.010992	-0.0070852	-0.0053417	0.041398	-0.0080107	-0.0073276	0.011171	-0.03283	0.012626	-0.0015103	0.023452	-0.0027398	-0.010788	-0.016643	0.0084409	0.013505	-0.018364	-0.010539	0.0064422	0.017898	0.0062862	0.016557
9.71_947.7328	-0.053246	0.0049408	0.0011216	0.031262	-0.03716	0.017052	0.0015771	0.009179	-0.017034	-0.011654	-0.013198	0.027617	-0.024124	0.009553	0.018555	0.0080675	0.01269	-0.0029688	-0.01582	-0.0029577	-0.014109	-0.0081626	0.035706	0.029102	-0.013549	0.029334	-0.0064734	-0.032436	0.020382	0.0015166	-0.023939	0.025779	-0.019235	-0.020226	0.03222	0.0011888	0.024196	-0.018292	0.0062847	-0.00376	0.0026083	-0.00064319	0.0026149	-0.0037406	0.013119
2.68_948.4033	-0.013513	-0.0045307	0.033403	-0.0037367	0.018675	0.013993	-0.0089604	-0.065494	-0.020295	-0.019917	-0.020529	0.0048344	0.011068	-0.0060921	0.0022419	-0.024734	0.0025583	-0.0063745	0.0037012	0.0056277	0.011747	0.031934	-0.010394	0.032495	0.028129	0.00061375	-0.039959	0.0067633	0.0070736	-0.0068619	-0.00373	0.0055643	-0.013588	-0.028683	0.033574	0.022681	0.0096742	0.022617	0.027478	0.035176	-0.017097	0.00041839	0.022489	-0.010853	-0.014344
13.86_949.6691	-0.015086	0.0045589	-0.017549	0.016728	-0.048944	0.039787	-0.00098233	-0.029455	0.022246	-0.029219	0.0050029	-0.034607	-0.010701	-0.034616	0.026353	-0.0071228	-0.0064477	0.0035067	-0.0099783	0.01585	0.0029049	-0.01467	0.0023954	-0.0082796	-0.016877	-0.0061983	-0.0038498	0.0092325	-0.015488	-0.0044643	-0.028119	0.0081947	0.0078007	0.010121	0.0064941	-0.0014323	-0.01056	0.0075358	-0.016118	-0.0077359	-0.0021177	-0.003016	-0.0098856	-0.0036953	-0.025777
11.01_949.7100	-0.0097686	-0.022848	0.02423	0.031784	0.013011	0.011678	0.0059231	0.019888	0.015511	0.015248	-0.015833	-0.015843	0.016401	-0.0063771	-0.0076774	0.0022191	0.010135	0.00083619	-0.023244	-0.0012125	-0.013468	0.0017727	-0.00080831	0.021365	0.0090342	-0.0016334	0.028846	-0.024166	0.01177	-0.0014298	0.0032939	0.0019267	-0.0012886	0.0011563	-0.010242	0.0064837	0.011339	-0.013978	-0.0045403	-0.0095874	0.00086774	0.0020246	-0.001221	0.011677	-0.013646
11.47_949.7107	-0.030246	0.013245	0.0066405	0.0083747	0.0080511	-0.0075414	-0.0026881	-0.0060175	0.010835	0.0057163	-0.0047757	-0.0076711	-0.0021833	0.0095311	-0.039283	-0.04655	0.051471	-0.0029372	-0.035563	0.028888	-0.031223	0.0096629	0.045915	-0.003811	0.06198	0.02387	-0.030466	0.030382	0.0017173	-0.024435	-0.031168	0.0006492	-0.0028625	-0.033496	-0.0019381	0.0015586	0.0068668	0.0079354	-0.0089657	0.020051	0.032491	0.01136	0.0021137	-0.033002	0.016133
11.22_950.5719	-0.0047034	-0.033066	-0.0060979	0.033483	-0.03521	0.021454	0.035085	0.01265	-0.0086527	0.0032173	-0.027872	-0.020782	0.018413	-0.0044545	-0.011589	0.01937	0.002317	-0.0048638	-0.0089564	-0.014702	0.0032977	0.0042644	-7.1612e-05	0.0235	0.0064404	-0.005842	0.017294	-0.014619	0.024163	-0.0037031	-0.0010699	0.0065659	0.012142	-0.0024242	-0.0041806	-0.022326	0.0058995	0.0053345	-0.0055923	0.022266	-0.0027692	-0.00012858	-0.014625	-0.011148	0.0093106
11.22_951.0734	-0.0056146	-0.034302	-0.033381	0.067327	-0.038586	0.011254	0.00032497	-0.0022738	0.00051581	-0.0049789	0.033518	-0.055986	-0.034422	-0.019292	0.009711	-0.0014694	0.026524	0.0073653	0.0065354	0.011563	-0.0036064	-0.0081865	0.0084341	0.010563	0.0070828	-0.024288	-0.017725	-0.015247	0.024243	-0.0045812	-0.017478	0.037051	0.030498	-0.0078687	-0.033991	-0.024513	-0.0072982	0.012585	0.028228	0.021208	-0.0088872	0.0010202	-0.01	0.010598	0.032179
2.44_178.8408	-0.017818	0.027232	-0.049984	-0.0034075	-0.017061	0.028811	-0.014771	-0.013355	0.071582	-0.0051261	0.032461	-0.036529	0.0054562	0.031593	0.016064	-0.016636	0.00213	-0.0099752	-0.013181	0.027354	-0.01491	-0.037644	-0.0037007	0.024182	-0.015642	-0.026852	-0.013292	-0.012946	-0.017984	-0.013933	-0.0045095	0.013459	-0.017688	0.010994	-0.010036	0.029974	-0.00064692	0.0080373	0.034095	-0.014827	0.00025929	0.0078883	0.0085064	0.0091482	-0.017719
2.52_179.0341	0.039118	0.018498	0.011448	0.0089034	-0.038627	-0.054462	-0.035738	-0.015354	-0.0070212	0.021	0.002568	-0.02054	0.0018191	-0.030495	-0.0070649	-0.01165	-0.00034163	-0.0032155	-0.0066555	-0.0028786	-0.022135	-0.02227	-0.014138	-0.0059062	-0.021331	-0.0097278	0.0011967	0.011263	-0.019975	0.034374	-0.0014487	0.0073137	-0.016478	-0.0074047	0.011992	-0.00051963	0.022154	-0.0079471	0.014977	0.017138	0.0095174	0.0052344	0.0078211	0.0067978	0.026292
1.92_179.0342	0.028439	0.019685	-0.008456	0.018622	-0.030063	-0.019266	-0.01311	-0.0014944	-0.0062075	0.004423	-0.00095878	0.029947	-0.0029567	0.021423	0.0089937	-0.021855	-0.0038127	-0.006832	0.0093283	0.0043603	0.025944	-0.010005	-0.014781	0.0067943	-0.0048198	-0.005925	-0.019492	-0.0084362	0.029134	0.034425	-0.010737	-0.0087118	0.0051147	-0.01499	-0.0086419	-0.0030109	0.027914	0.00060409	0.0031613	0.00099201	-0.0062722	0.01253	-0.025589	-0.002577	0.018464
3.53_179.0342	-0.053392	-0.019818	0.0026236	-0.028656	-0.010479	0.019853	0.016695	0.0031875	-0.01053	-0.0044918	-0.02733	-0.034163	0.020586	0.0064083	0.018296	-0.01129	-0.032903	-0.0079077	-0.018739	-0.015803	-0.0055079	-0.0016829	0.0008387	0.0096262	0.002775	-0.0096927	0.020904	-0.0039354	-0.0077915	-0.0018571	-0.012207	-0.012119	0.015362	-0.0011095	-0.00095627	-0.01767	0.00015131	-0.0030312	-0.013629	0.0065718	-0.021933	0.014581	0.0086627	0.0059746	0.026394
3.28_179.0704	0.028628	-0.026767	-0.014078	-0.014107	-0.021914	-0.0098664	0.033793	0.014433	-0.004084	-0.004893	-0.032323	0.0082096	-0.024206	-0.001235	0.0044168	0.013155	-0.0083077	0.0056544	-0.0080534	-0.0051816	-0.021647	0.015758	0.0036843	-0.018565	0.0054014	0.0066023	0.014711	-0.024104	0.035165	0.0072522	0.010632	-0.022932	-0.022843	0.017615	0.0014166	0.010498	0.00044223	0.0053105	-0.0019366	0.0076662	-0.0024154	0.0081487	0.0072591	-0.0026997	-0.024124
2.95_180.0419	-0.026344	-0.049275	0.025413	-0.046184	-0.019394	-0.0022952	-0.037081	-0.0040409	-0.018213	0.0046225	-0.0026978	0.023838	0.00059696	0.030284	-0.005235	-0.0063663	0.0026741	-0.019456	0.0046909	-0.0069533	-0.022216	-0.0065201	-0.0043007	-0.014215	0.013489	0.018544	-0.0022738	0.0080146	-0.027313	0.0033315	0.0073323	0.0090176	0.0011984	0.057032	0.0036313	0.040062	0.026235	0.024556	0.0044991	0.025065	0.01165	0.021842	0.015183	0.0050023	0.018817
0.85_180.0657	-0.019298	0.037968	0.054268	-0.017943	-0.0066887	0.026917	0.00042016	0.034212	0.0070235	-0.011499	-0.031198	0.012905	0.032477	-0.047942	0.017117	0.0079982	-0.021889	-0.0094245	0.0043837	-0.017104	0.02602	0.0070275	0.0061445	0.0077618	-0.022737	0.022761	0.0068607	-0.015726	0.028009	0.00639	0.010121	0.018888	-0.018902	-0.017537	0.012923	0.008953	0.01057	0.027321	0.011244	-0.006003	-0.0049923	0.011483	0.0015105	0.0031654	-0.031334
1.90_182.0210	-0.021057	-0.031252	0.032764	-0.038462	-0.034331	0.015869	-0.028141	-0.025904	-0.0092052	0.020344	-0.023967	-0.0021981	-0.016843	-0.057533	0.0065487	-0.0031337	0.013872	-0.0081712	0.0053288	-0.00064494	-0.021321	-0.012032	0.015707	-0.0067321	-0.013346	-0.0017642	-0.010492	0.005839	-0.00081646	0.0025339	-0.019347	0.0068804	0.0016514	0.00099209	-0.013519	0.021131	0.017181	-0.026016	0.0047686	0.019351	0.021548	-0.0091248	0.0084677	-0.0012193	-0.0080497
3.21_510.9819	0.026286	0.037908	-0.02734	0.018462	0.0065277	-0.041818	0.013863	0.06427	-0.004421	0.0059243	-0.042526	-0.036791	-0.00063295	0.028504	-0.0065033	0.0024961	-0.018748	0.014428	0.0069508	0.014737	0.018268	0.002403	0.01087	0.011238	-0.013482	-0.0078563	0.03381	-0.002201	-0.0128	0.0015673	-0.0027785	0.012184	-0.027501	-0.0073748	-0.0021338	-0.011088	-0.0036389	-0.0048899	-0.0086933	0.0052742	-0.0077029	-0.0071885	0.002905	0.0042307	-0.015006
1.86_511.1205	0.03358	-0.0098551	-0.029886	-0.020609	0.011212	0.019902	0.0098138	0.00525	0.0036997	-0.0027337	0.020177	0.0068552	-0.0029123	-0.0059563	0.014963	-0.029853	-0.026073	0.018086	0.041992	0.014094	-0.0035287	-0.011269	0.051331	0.013847	-0.019871	-0.0031586	-0.0078159	0.010837	0.032793	0.025083	-0.026368	0.0050183	-0.0051786	0.012594	-0.0023498	0.0062781	0.0057618	-0.022458	0.016674	-0.00080883	0.03978	0.0297	-0.033682	-0.034835	-0.0090352
4.01_511.1446	-0.0027733	-0.036385	-0.0020418	-0.020364	0.020964	0.016917	-0.018726	-0.0046726	-0.0018714	-0.0081345	0.0056543	-0.017536	-0.0050224	-0.0061863	-0.00029082	-0.02256	-0.02957	0.012002	-0.02498	-0.025588	0.0016733	0.019159	-0.00076713	0.018799	-0.038954	0.011991	-0.016093	0.0022026	-0.020804	0.0052282	-0.0045541	0.016884	0.011113	-0.004165	-0.016208	0.0055418	0.0035994	-0.0037774	-0.010636	-0.0228	-0.013776	-0.04414	-0.013502	-0.01734	-0.028499
13.56_511.3161	-0.0077078	0.0058357	0.0096826	-0.028726	-0.039542	0.010948	-0.033193	0.0051508	0.037436	-0.010729	-0.012022	0.048027	0.023718	0.020884	-0.0039276	-0.018688	-0.029243	-0.00162	0.02756	0.017179	0.004794	-0.024232	0.007481	0.0081759	-0.023383	-0.00012052	0.021852	0.0051296	-0.031992	-0.02754	0.0074912	-0.0098914	-0.010308	-0.011858	0.046495	0.014529	0.00079067	-0.016867	-0.020065	0.05615	-0.039154	-0.040075	0.048398	0.0036184	0.0051523
10.39_511.3417	-0.019899	0.018896	0.0016231	-0.0094608	-0.022791	-0.0089155	0.010875	0.00044186	-0.0039299	0.021497	0.011051	-0.0061739	0.027888	-0.00069609	-0.077637	-0.01575	-0.041822	0.020081	0.026555	0.017124	-0.013623	-0.06602	0.0047265	0.013866	-0.042588	0.035265	-0.010307	0.026119	-0.020895	0.015477	0.029938	0.0010305	-0.055559	-0.0058343	-0.044578	-0.043901	0.034706	-0.038311	0.024285	0.0056617	0.066068	0.07575	0.0188	-0.017851	0.016981
10.89_511.3421	-0.019813	0.025085	0.022736	-0.028517	-0.0075436	-0.026415	0.020059	0.0035286	0.012742	0.023508	0.0073801	-0.0061261	0.02017	0.0098569	-0.018112	-0.048316	0.0057116	0.011402	-0.013236	-0.0058915	-0.028303	-0.0063983	-0.004781	0.0071102	-0.022404	0.058677	-0.015881	0.060792	-0.045522	-0.0047551	0.037295	-0.049322	-0.048885	0.019125	0.023489	0.014573	0.01572	0.0029955	-0.004307	0.06149	0.018242	0.041229	0.046988	-0.017038	0.026473
1.86_951.2973	0.036848	-0.030053	-0.027533	0.0051602	-0.020329	0.013959	0.018899	-0.0121	0.00042202	0.023965	0.0080297	0.0091573	0.017	-0.010848	0.013236	-0.00092626	0.015016	-0.00043187	0.022454	-0.021261	0.0069377	0.0046293	0.0076178	-0.015673	0.00055144	-0.0093937	0.0047789	0.0056491	0.014567	0.027418	-0.00020259	0.0064147	-0.019596	0.021451	0.0077535	-0.0091346	0.0027879	-0.022668	-0.0067593	0.013467	0.013507	0.0078716	-0.010411	0.0004017	-0.00096885
10.85_183.0111	-0.0050362	0.0053048	-0.01357	0.017118	-0.018991	0.0014085	0.015947	-0.016376	0.01978	-0.032022	-0.072015	0.013164	-0.013753	-0.023397	0.01573	-0.036683	-0.025458	-0.057815	0.017273	0.037707	-0.012525	0.015835	0.011375	0.099288	0.030263	0.077568	0.0093449	0.020579	-0.027241	-0.023504	-0.012966	0.039663	-0.078798	-0.022291	-0.045998	0.043897	0.042511	-0.043527	0.041206	0.046105	0.028684	0.018086	-0.0063561	0.0038323	-0.0018522
11.75_183.0113	-0.019596	-0.0058499	-0.013404	0.01635	-0.0097251	0.0029431	0.032619	-0.0085201	0.022191	-0.053907	-0.051982	0.015924	0.0096645	-0.036243	0.012159	-0.027298	-0.016978	-0.050064	0.028587	0.033432	-0.0053506	0.017999	0.022054	0.085379	0.031115	0.06088	0.00020891	0.018998	-0.023391	-0.027276	-0.013055	0.024566	-0.067138	-0.033262	-0.051103	0.0054333	0.048855	-0.0081035	0.050798	0.071682	0.043887	0.02378	0.022393	-0.0096509	-0.00735
4.41_186.1125	0.015505	-0.032486	-0.019597	-0.047236	-0.040839	0.0015117	0.020791	0.01652	0.047583	-0.014272	-0.048193	0.027345	-0.00696	-0.0087902	-0.022267	0.0041913	0.017268	-0.010429	-0.0041568	-0.021189	0.038713	-0.0338	-0.047689	-0.026178	-0.026606	0.045814	0.018175	0.011811	0.019601	0.009428	-0.0029424	0.0026102	0.0038293	0.0011963	-0.0029082	-0.012395	0.00069797	-0.00067097	-0.00092866	-0.0025612	0.0028006	0.0072595	-0.0099293	0.0017513	0.036568
4.49_187.0966	-0.013547	-0.021616	0.0080114	0.010508	0.00080835	0.017624	0.0090581	-0.03312	-0.0032839	-0.012018	0.045061	0.031396	-0.044606	-0.017211	-0.013357	-0.0061856	-0.027281	-0.020892	0.028904	0.048266	-0.0055622	0.021219	-0.024662	0.033578	0.011516	0.0065472	0.0043998	-0.022472	-0.0056625	-0.027086	0.0361	0.004499	-0.033799	-0.014913	0.027531	-0.040078	0.01621	-0.010062	-0.074188	0.00031785	0.0047947	-0.079903	0.0012844	0.01163	-0.0020901
4.37_188.0706	0.0085614	0.015824	0.039151	-0.021021	0.0063823	0.025655	-0.033032	0.01389	-0.066887	0.024434	0.0048758	-0.062139	-0.0017256	-0.040037	0.020136	0.0013006	0.01156	0.0014092	-0.034265	-0.024504	0.003975	-0.013908	0.046112	0.014915	-0.019744	-0.021876	0.024542	0.019821	0.032734	-0.014711	-0.030757	-9.4634e-05	0.025754	-0.028243	0.025072	0.0018737	0.0082377	-0.0092299	0.034352	-0.013722	0.029759	-0.036652	0.0074854	0.00042025	0.0081557
2.43_513.1031	-0.0017279	0.024511	-0.061719	0.018088	-0.0087446	-0.03261	0.032388	0.00027008	-0.013298	-0.0082066	0.011211	-0.0014289	-0.0030246	-0.0096358	-0.0029521	-0.011206	-0.032911	-0.0070844	0.00051782	-0.017058	-0.018172	-0.029224	0.037196	0.021901	0.03784	-0.025474	0.030142	0.0074877	-0.046747	0.023398	0.013448	0.0076109	-0.020349	-0.0059819	-0.027959	0.0063751	0.010555	-0.011624	0.037081	0.0078929	-0.021602	-0.0089976	0.016639	0.0031141	-0.029374
2.73_513.1366	0.0021662	-0.0093219	-0.0036847	0.0042389	0.042528	0.018479	-0.015576	-0.037457	-0.01438	-0.049367	-0.0099625	-0.01101	0.013012	0.0062299	0.018632	0.021126	-0.038646	0.035477	0.0040106	-0.020218	0.0013419	-0.0080143	-0.0015749	-0.017125	-0.022535	0.0047393	0.017834	0.014878	0.01327	0.015438	0.0022542	0.023604	0.014267	-0.020247	-0.020079	-0.0011143	0.0018499	0.029128	0.0012907	-0.018063	0.023123	-0.0063714	0.0063418	0.0035223	-0.017321
4.20_513.1966	0.035565	-0.023059	-0.010134	0.0029801	-0.0054524	-0.011232	0.0037209	0.0079818	-0.0010981	-0.0079708	0.01289	0.010714	-0.0046408	-0.0033689	0.015739	-0.0063345	-0.033354	0.025354	-0.012101	-0.027148	-0.010056	-0.030525	0.018666	0.026716	-0.0033801	0.0029075	-0.022486	0.00065626	0.020595	-0.014011	0.036435	-0.01783	-0.00012583	-0.01976	0.016401	0.023313	-0.026606	0.012206	-0.0067019	0.0076443	0.038305	-0.012289	-0.0052163	0.028022	0.0080765
12.93_513.3068	-0.030103	0.052052	0.027971	0.00057905	-0.010115	0.022728	0.0072063	0.029931	0.022279	-0.0081525	-0.01898	-0.015346	-0.011884	0.0036641	0.014072	-0.0026339	-0.012163	0.010357	-0.0056336	-0.0329	0.037348	-0.014171	0.0025519	-0.0019979	-0.035158	-0.0079949	0.00097712	-0.024414	0.022163	-0.015173	-0.011123	-0.027067	-0.0029468	-0.017263	-0.014035	-0.0010666	-0.019417	-0.017625	0.039331	0.0083063	0.024117	-0.018034	0.0066633	0.0044182	-0.0074746
11.22_513.3209	-0.030411	0.0098421	-0.020171	0.030068	-0.056852	-0.012448	0.013255	0.010347	0.01201	0.012755	0.0030479	-0.0025925	0.026024	-0.026518	-0.046217	-0.015887	-0.0061972	0.008297	-0.022828	-0.035462	-0.042099	0.037018	0.021504	0.03128	-0.053738	0.055471	-0.02969	0.054044	0.036453	-0.022166	0.059907	-0.042721	-0.017803	0.0011855	0.076648	-0.016366	0.037004	0.014388	0.10948	0.02577	0.0019964	-0.010355	-0.0014497	-0.1851	-0.020122
12.51_513.3575	0.0057356	0.024574	0.022507	-0.010222	-0.0010525	-0.014672	-0.011346	-0.017666	0.012894	0.023624	-0.0061598	0.02326	-0.0025605	-0.0046055	-0.054911	-0.048709	0.010416	-0.022777	-0.023833	0.072781	0.010934	0.011967	-0.031722	0.057612	0.075505	0.035919	0.028759	-0.058068	0.036184	0.033237	-0.030352	-0.035908	-0.04287	0.0096905	0.057931	0.061196	-0.00074708	0.027825	-0.024906	0.030772	-0.018497	-0.11306	-0.028526	0.0387	-0.0038348
13.63_513.3578	0.013191	0.014899	0.028039	-0.03708	-0.011947	-0.016642	-0.020771	0.013687	0.014174	0.014667	0.0028063	-0.00049197	-0.012379	0.012678	-0.042597	-0.064486	0.035958	0.02971	-0.026187	0.035538	0.0082746	0.058987	-0.069308	-0.013533	0.049037	0.028019	0.017721	-0.039199	0.02553	0.011661	-0.11442	-0.059008	-0.013138	0.013955	0.039754	0.026398	-0.062667	0.038895	0.046657	0.049054	-0.036406	0.0091216	0.0051365	0.0040673	0.024109
2.48_513.9282	-0.013847	0.033889	-0.034866	0.0086561	0.015551	-0.011984	0.033886	0.023534	-0.0025978	-0.016097	-0.0082875	0.0084458	0.0057551	-0.01021	0.00082309	-0.0011654	0.018822	0.0042999	0.066141	0.01035	-0.01059	0.033233	0.036563	-0.027404	-0.032855	0.0075964	-0.010925	-0.022457	-0.06035	-0.016406	-0.011131	0.011331	-0.0053211	-0.018355	-0.00062314	0.025765	0.0085925	0.0089232	-0.011798	-0.0053449	0.01863	-0.039683	-0.0012672	0.011391	-0.0086679
9.71_961.7122	-0.00043291	-0.00065326	0.025435	0.043167	-0.034143	0.044623	-0.02789	0.03369	-0.011582	0.01798	-0.032961	0.0043875	0.0085298	0.01995	-0.014626	-0.0081532	-0.0069425	-0.03244	-0.038086	-0.0094056	0.015698	-0.012279	-0.0044353	0.014177	0.019931	0.0063148	0.03179	-0.015521	0.028517	0.0024836	0.019397	0.030039	-0.01497	-0.00098331	-0.0075537	0.014177	-0.047463	-0.024651	-0.021514	-0.037122	0.023289	-0.032	-0.016969	-0.012351	-0.029871
11.01_965.6840	-0.018188	-0.019229	0.011718	0.03274	-0.01294	0.018239	-0.0062337	0.048417	0.0023826	0.01092	-0.019272	-0.024997	0.026312	-0.0073408	-0.0082618	-2.691e-05	0.0086122	-0.0034193	-0.032399	-0.0021692	0.0047102	0.0029226	-0.010438	0.017719	0.01131	0.0056258	0.039641	-0.01064	-0.026586	0.026734	-0.0097938	-0.0081611	-0.034502	0.0054685	-0.026858	0.025567	0.0060573	-0.012625	-0.012281	0.015997	-0.050272	0.021605	-0.00838	0.021708	0.028144
11.47_965.6841	-0.034793	0.024486	-0.013174	-0.0026134	-0.018515	-0.0031614	-0.008581	0.0057084	-0.01476	-0.013105	-0.0092621	-0.0071557	0.010833	0.010217	-0.041378	-0.051534	0.046317	-0.010272	-0.02835	0.026153	-0.032078	0.0098508	0.033138	-0.033307	0.029146	0.015924	-0.0034023	0.070998	0.0053054	-0.00678	-0.019173	0.051131	-0.011546	-0.051093	-0.03914	0.014992	-0.00098611	0.063006	0.0099354	0.0093035	-0.010059	-0.035631	0.037772	0.012136	0.022541
2.36_966.4147	-0.042501	0.019422	-0.017434	-0.038367	0.0021649	0.012892	-0.018295	-0.015474	0.0067909	0.0035456	0.014964	-0.002914	0.0022941	-0.0034384	-0.003511	0.0062517	-0.0044215	0.014418	0.020184	0.0091103	-0.0082785	-0.0029108	0.024932	0.00053031	0.014641	-0.024314	-0.021404	-0.0029054	0.00023855	0.016776	-0.0034471	-0.012207	-0.016258	-0.0083168	0.023865	0.013775	0.00079442	0.009311	0.0019692	0.018751	-0.0044728	0.00076548	0.007461	-0.0014907	0.015241
11.78_966.6795	0.015562	-0.019353	0.02467	0.00024712	-0.053363	0.046734	0.049925	0.024698	-0.026484	-0.018983	-0.019202	-0.00087195	0.016449	0.035494	-0.0019102	-0.026996	-0.014997	-0.023012	-0.038153	0.04245	0.01501	-0.0015433	-0.042909	-0.032167	0.042392	0.024116	0.02712	0.0034749	0.013256	-0.0019773	0.015013	-0.024135	0.024554	-0.016729	-0.0415	0.019402	-0.0097706	-0.001142	-0.059045	0.024545	-0.013251	0.027703	0.0042075	-0.0063132	-0.018671
13.67_967.7011	0.017937	-0.03382	-0.014044	-0.042587	-0.03603	0.0086068	0.010148	0.0054698	0.044371	-0.01103	-0.039933	0.0095023	-0.018722	0.0038227	-0.042135	-0.026449	-0.00189	-0.047063	-0.0092237	-0.0039122	0.017222	-0.0093268	-0.024152	0.0027498	-0.008876	0.036347	0.016312	-0.015216	-0.0029832	0.032698	-0.0076372	-0.0028817	-0.0012743	0.033297	-0.02082	0.012756	0.012153	-0.0037975	-0.0054481	0.012034	0.010584	0.019835	-0.012144	-0.0014146	0.0039141
2.64_188.0915	0.020523	-0.023873	0.014342	-0.042875	-0.0074923	0.012515	-0.01689	-0.0049451	0.016853	-0.015896	0.011346	0.0024943	-0.029081	-0.0054555	0.005861	0.011258	-0.01489	0.033767	0.015341	-0.014022	0.02977	0.0055616	0.0088541	-0.00033213	0.016428	0.027158	0.010883	0.042885	-0.015234	0.022914	-0.009458	0.0093222	-0.024127	-0.014837	-0.014655	-0.028723	-0.010267	0.0094352	-0.0052895	-0.065884	0.043393	-0.015353	0.0098776	-0.045321	0.021453
3.12_190.0501	0.00099426	0.015483	0.031504	-0.0054213	0.036429	0.021556	0.010045	0.0021164	-0.029041	0.042833	0.03018	0.017874	-0.041671	0.028553	0.0038033	-0.011516	0.024789	0.012622	0.002159	-0.019534	0.023992	-0.0080896	0.02536	0.0049395	-0.023388	-0.043387	0.021649	-0.0052803	0.015027	-0.026604	-0.023768	-0.0078424	0.0025249	-0.035944	-0.0007185	-0.031229	-0.0022078	-0.015172	0.042571	-0.050075	-0.0012713	0.011447	0.004179	0.011429	0.0010222
2.42_190.2927	-0.032605	0.024554	-0.018682	-0.050466	0.018255	0.021966	-0.038415	-0.0074317	0.0058854	0.0013234	0.0047069	0.00077737	0.0086501	0.0056326	-0.0014682	-0.0027962	-0.011201	0.0061991	-0.024445	0.0079011	-0.019158	-0.031568	0.0099891	0.020919	-0.0001323	-0.049483	-0.01147	-0.024182	0.019273	0.0085859	0.00099444	0.002469	0.01374	0.00053754	-0.0024481	-0.0019269	-2.233e-05	0.0041655	-0.018965	-0.021311	-0.012986	0.030131	0.015659	-0.00070041	-0.0074179
2.42_190.3558	0.01833	0.025837	-0.053579	-0.0031938	0.006824	0.0053531	0.017463	0.0046666	-0.014627	-0.0048612	0.0039403	0.0079267	0.0080191	-0.0068047	0.013193	-0.028548	0.011196	-0.0031179	-0.010758	0.010884	-0.041282	-0.036336	0.003477	0.043259	0.02791	-0.034345	-0.010792	-0.0032014	0.0079378	-0.0037975	-0.014365	0.013381	-0.013009	0.037743	-0.01772	-0.02275	-0.0095709	-0.00053337	-0.016319	0.0031608	0.0027093	0.011518	0.011371	-0.029931	0.0054149
2.42_190.4156	-0.030781	0.022858	-0.01131	-0.054876	0.019614	0.019471	-0.036434	-0.0062118	0.0054609	-0.0034965	-0.0053961	0.0030148	0.0010043	0.0011511	-0.0066417	0.0015268	-0.011047	0.0034734	-0.025133	0.0097332	-0.029625	-0.048993	0.0038772	0.014427	0.015551	-0.040132	-0.012374	-0.011577	0.015453	0.0025585	-0.005213	0.016466	0.00062331	0.024965	0.0066254	6.6865e-05	0.013433	0.00027415	-0.024139	0.0094211	-0.010878	0.028019	0.0015492	-0.018351	0.015651
2.43_190.4740	-0.033371	0.025541	-0.016836	-0.05061	0.01819	0.021263	-0.039329	-0.0078015	0.0064888	0.0033745	0.0025142	0.0028496	0.009182	-0.0016541	-0.0024067	-0.0011323	-0.012978	0.009229	-0.017406	0.013265	-0.011365	-0.042116	-0.0010783	0.016279	-0.0011599	-0.038386	-0.013237	-0.023496	0.022052	-0.0085479	0.011577	0.016064	0.014017	0.012211	-0.014133	-0.003787	0.008219	0.023924	-0.0038922	0.017026	-0.01354	0.0037332	-0.0017115	-0.041217	-0.042742
2.42_190.5209	-0.012056	0.019312	-0.031605	-0.020504	0.0054486	0.012301	-0.026618	-0.029182	0.047306	-0.051005	-0.026641	0.0095799	0.039728	0.0056309	-3.7282e-05	-0.0066202	-0.00090873	0.0083333	-0.0050963	0.033478	-0.028288	-0.049561	-0.0083954	0.017243	0.012277	-0.0049678	-0.015757	-0.011652	0.029497	0.0059333	0.010666	0.017788	0.026509	0.035782	-0.017555	-0.0062674	0.014723	0.02444	0.005652	0.010522	0.0053562	0.024083	-0.012718	-0.0088724	0.02847
1.39_191.0551	0.012577	0.0080682	-0.049624	0.02869	-0.013208	-0.017603	-0.021247	-0.00060804	-0.011273	0.0033485	0.047025	-0.013337	0.03498	-0.025283	0.0078165	-0.02078	-0.0092042	0.0027698	-0.0099271	-0.020227	0.013824	-0.025265	-0.0073374	0.0002118	-0.029662	0.01269	0.0042998	-0.0031449	0.00051957	0.014389	-0.0090189	-0.00091298	0.0036139	-0.0020125	0.0031424	0.010447	-0.018354	7.7327e-05	-0.011412	0.0014304	0.011877	0.0066228	-0.0075488	0.034076	-0.016419
1.93_191.0552	0.036796	0.023625	-0.024436	0.020648	-0.019253	-0.029649	0.0070999	-0.0025596	0.0046603	0.00027645	0.010693	0.0034839	-0.0069558	-0.0020728	0.0037857	-0.033986	-0.0024689	0.00076337	0.034966	-0.0058826	0.037368	-0.0027829	-0.024085	0.018129	0.0037286	-0.0015202	-0.016825	-0.008302	0.026878	0.035632	-0.013786	0.0070011	0.0019608	-0.0081239	-0.017454	0.00018378	0.026263	-0.01964	0.030191	0.0095047	-0.009513	0.036448	-0.018884	0.0018098	0.010999
3.55_191.0552	0.033577	0.027031	0.0088729	-0.023136	0.0076217	-0.0017322	0.016752	0.017252	-0.0096216	0.0080004	-0.015789	0.014121	-0.0064419	0.02008	0.018348	0.026708	0.015965	0.0090948	-0.03035	0.069354	0.049835	-0.027648	0.034111	-0.01058	0.0007078	0.0021325	-0.017931	-0.014153	-0.023374	0.01572	0.017967	0.014741	0.0259	0.032337	0.015216	0.018132	-0.01739	0.041072	-0.02278	-0.0028289	0.024332	0.024646	-0.00024673	0.011924	-0.011497
3.21_191.0552	0.024419	0.036451	0.014711	-0.011845	-0.0084907	-0.01312	0.015578	0.014875	-0.0085583	-0.0019205	-0.0060076	0.0028215	0.00093857	0.011059	0.0033792	-0.021823	-8.5071e-05	0.032311	-0.026179	-0.011775	-0.0057225	-0.053261	-0.018542	-0.01752	0.0044518	-0.020257	0.013927	0.010057	0.0070352	0.0036147	-0.055926	0.038277	-0.027668	-0.013731	-0.016908	-0.025663	0.040974	-0.0051249	-0.0035264	0.014879	-0.0090975	-0.004246	-0.025542	-0.0023867	-0.00042863
2.87_191.0554	0.0034397	-0.009706	-0.034622	-0.010312	0.016705	-0.027443	0.023842	0.021222	-0.0054647	0.0022289	0.0029607	0.048646	-0.0050081	-0.013842	0.029211	-0.014812	-0.035584	0.058852	-0.13315	0.036866	0.14934	-0.022703	0.019824	0.061406	-0.025416	-0.018077	-0.026104	0.022047	-0.0031149	0.084984	0.01112	0.069652	0.0051125	0.029207	0.063652	0.027997	0.0032621	0.02582	-0.033362	-0.0053346	0.014538	-0.010997	0.12307	-0.063158	-0.02832
4.46_515.1188	0.0109	0.04228	0.019147	0.014621	-0.027642	0.028489	0.014261	-0.0026566	0.018433	-0.014287	-0.0036189	0.0071872	-0.015007	-0.024335	0.033562	-0.0010588	0.059162	0.012559	-0.030635	-0.061115	0.025149	-0.0024136	0.027234	0.0047307	-0.0042095	0.005025	-0.016507	0.0020272	0.059946	-0.026769	0.012987	0.016978	-0.04483	-0.0096863	0.013528	0.029303	0.006354	0.039895	-0.00042275	0.0072475	-0.026779	0.022836	0.0016403	0.0089241	0.023385
2.74_515.1361	-0.029657	-0.0034988	-0.022405	-0.044835	0.030544	0.048863	-0.037175	0.021524	0.0082909	0.019927	-0.057211	-0.011944	-0.01543	-0.02124	-0.0015878	0.0011982	-0.039952	-0.01081	-0.0080817	-0.0091515	0.033494	-0.0003358	-0.016706	-0.0030727	-0.00077098	0.0097108	0.016198	-0.020023	0.01997	-0.0051687	-0.038756	0.017302	0.0071826	0.0030912	0.0063754	0.022063	0.0035932	0.068901	0.042597	0.005137	0.022757	-0.010609	-0.018143	-0.0084769	0.0086582
1.84_515.1390	-0.031081	0.027431	0.024432	0.031887	-0.03211	0.0080521	0.053083	-0.010254	-0.053754	0.027667	-0.042482	-0.026731	-0.022762	0.0037237	0.035163	0.0019765	-0.0053972	0.029148	-0.0026582	-0.039305	0.034197	-0.024503	-0.015081	-0.0065526	-0.025779	-0.007892	-0.0062312	-0.030048	0.020074	-0.016939	0.014532	-0.026946	0.0094149	-0.010358	-0.0061548	0.006522	-0.036489	0.011124	0.031473	0.021347	-0.02761	0.012362	-0.0053906	0.0040216	-0.023123
2.22_515.1396	-0.0044092	0.022234	0.0065355	0.019233	-0.025446	-0.0021681	0.012596	-0.0082684	-0.0010495	-0.0082239	-0.0061845	0.019044	-0.0076953	-0.025747	0.038657	-0.017643	0.020855	0.0077741	-0.012884	-0.070115	0.022406	-0.026149	0.028889	0.031522	0.03338	-0.050998	0.015946	-0.026414	0.043679	-0.0071381	0.021295	-0.0017211	-0.0027069	-0.0021421	-0.026506	0.025011	-0.032149	0.042791	0.0073462	-0.017024	-0.00047572	0.0063807	-0.043552	-0.0074172	-0.011727
5.21_515.2490	0.026532	-0.019907	-0.0087365	0.0026208	-0.0038753	-0.033649	-0.018218	0.022571	0.033237	0.030286	-0.039965	0.0099384	-0.048351	0.0009196	0.0010679	0.0053263	0.030878	0.017888	0.011423	-0.050842	0.017086	-0.01472	-0.064352	-0.0047079	-0.059347	0.050092	0.050605	-0.0085155	-0.023611	0.0075132	-0.0024279	0.0066142	-0.026899	-0.026224	0.0052312	0.0091904	-0.02388	0.028649	0.046421	-0.010496	0.0051201	-0.014349	0.016632	0.0028988	0.022348
7.45_515.3002	-0.034394	-0.028684	0.0072891	-0.0099021	-0.026492	-0.0039602	-0.028043	-0.0095913	-0.0078525	0.013664	0.021121	0.005452	0.00019946	0.042228	-0.011731	0.019758	0.0013015	-0.0070726	0.0063003	0.018166	0.022912	-0.013529	-0.016576	-0.015533	0.015944	0.0090605	-0.027785	0.0098554	0.0070553	-0.018772	-0.02211	0.049165	-0.023617	-0.011514	0.0083704	0.016578	-0.0053313	-0.0034599	0.003334	0.0034123	0.0031435	-0.0013615	-0.013303	-0.0061109	-0.0051206
10.15_515.3366	-0.02138	0.0033444	-0.0039184	0.0077821	-0.013898	0.015728	0.00044501	0.047879	-0.01689	0.0020488	0.0095415	0.027862	0.012998	-0.002557	-0.032005	0.030244	0.053115	0.072765	0.016544	-0.044458	-0.023849	-0.043667	0.01508	0.058948	-0.015004	0.016482	-0.040792	-0.01323	-0.054898	0.0099887	-0.0025278	0.0029403	-0.039156	0.013987	0.034705	-0.0011849	0.038293	0.0050309	0.065124	-0.0020893	0.012525	0.077655	0.047992	0.049993	0.0038375
9.10_515.3367	-0.025822	-0.021661	-0.0096319	0.031558	0.0056369	0.0098526	-0.013624	0.013625	-0.0050398	0.0074854	0.0028181	-0.00069426	0.0078046	0.0014556	-0.037053	0.039374	-0.014757	0.01124	0.023159	-0.00051921	-0.016827	-0.034101	0.0079219	0.024367	0.018458	-0.014654	0.032529	0.014143	-0.036207	0.0026815	0.020492	0.010955	-0.0059357	-0.01715	-0.0089023	-0.044124	-0.035694	0.011866	0.012022	0.01023	0.020752	0.021353	0.0089317	-0.010704	0.015553
10.47_515.3368	-0.015218	0.015494	-0.005282	0.025558	-0.0025581	-0.023156	0.026399	0.038943	-0.012316	-0.014563	-0.0037495	0.04292	0.036471	-0.042608	-0.016647	0.018993	-0.00074738	0.016669	0.017513	-0.0053372	0.017894	-0.019308	0.011937	-0.0026172	0.0089734	0.0273	-0.011383	-0.0096441	-0.04027	0.00085312	0.001631	-0.010754	-0.0036637	-0.0038833	-0.0026314	-0.010995	0.025152	0.0051691	0.014078	-0.016009	0.0042588	0.0098828	0.02701	0.0023436	0.028023
5.18_971.4497	0.0067408	-0.03242	0.0077977	0.010727	0.012719	0.017148	-0.00099081	0.036069	0.020631	0.017361	-0.019827	-0.023588	0.011334	-0.0053703	0.036144	-0.0037703	-0.011755	-0.0042815	0.0021085	-0.011782	0.0042411	0.010206	-0.0045847	-8.1304e-05	-0.020362	-0.0097786	-0.04772	-0.0021104	-0.036781	0.0021268	-0.017531	0.013451	0.0099534	0.011132	-0.025136	-0.0035263	0.015194	0.0099899	0.016823	-0.0035691	-0.01187	-0.0064713	-8.5529e-05	0.021313	-0.0094461
8.57_971.6606	-0.0053128	-0.0070674	-0.0092541	0.04167	-0.015928	0.019157	-0.020074	-0.0030573	-0.021244	0.0049317	0.00096065	-0.0032529	-0.0045403	-0.02813	-0.1102	-0.0043584	-0.020431	0.017028	0.015748	-0.014088	-0.012805	-0.045276	0.013638	-0.00035542	0.018146	-0.016249	-0.0076747	-0.036184	-0.0060729	0.01249	-0.021025	-0.0027276	0.0037788	-0.016525	-0.0078413	-0.020489	-0.0087174	0.04294	-0.027494	-0.04207	0.017937	0.0087563	0.041956	-0.0085685	0.0082256
9.51_973.6753	-0.033196	0.0033671	-0.023997	0.013493	-0.023733	-0.0036336	-0.0069029	0.010614	-0.0033739	0.0077512	0.0010259	-0.0016832	0.00090864	-0.022737	-0.063343	-0.0084754	0.022852	-0.0089656	0.011964	-0.016885	-0.066744	0.014743	0.010604	0.041131	-0.030506	0.013264	0.015385	0.035974	0.044769	0.022889	0.00052448	0.00010751	-0.028147	-0.041113	0.0038102	0.031891	-0.034258	0.068145	-0.010366	0.018823	-0.016847	0.04192	0.011728	-0.019434	0.0057127
5.83_974.4285	0.013456	-0.033396	0.0037658	-0.017112	0.0088345	0.0031899	-0.0049502	-0.0076829	0.019608	-0.0087097	0.0049556	0.0064282	-0.0068806	-0.0080607	0.035028	0.0041766	-0.070427	0.033259	-0.011904	-0.01493	-0.01404	0.025126	0.014009	-0.0071425	-0.034182	0.0146	-0.095443	0.017136	-0.0012147	-0.0079645	0.0015825	0.019915	-0.0066026	0.0092402	-0.020761	-0.026821	0.025698	0.0091368	0.031939	-0.036067	0.0040714	-0.023543	-0.052656	0.013001	-0.014216
2.43_191.0554	0.011837	2.3694e-05	0.0010369	-0.017956	-0.0022832	-0.025599	0.020698	0.014799	0.024706	-0.0032978	0.018188	0.015218	0.021987	0.00092417	-0.012023	-0.10197	-0.022676	0.080231	-0.033589	-0.016562	-0.061264	0.017766	-0.018802	-0.055205	-0.010151	-0.05984	-0.054777	0.0087369	0.046589	-0.073549	0.014362	-0.091119	0.0095657	0.039363	-0.026737	-0.023088	-0.097048	0.13321	-0.037646	-0.025211	0.063918	0.041006	-0.075231	0.089269	0.021204
4.58_193.0497	0.019918	-0.0081331	-0.016833	0.009067	0.016022	-0.03461	0.0055988	-0.0095754	-0.027615	-0.021	0.0041179	0.001501	0.0042495	-0.0080726	-0.026652	-0.044018	-0.037924	-0.033535	0.0035762	-0.02596	-0.016676	-0.055477	-0.038909	0.035797	0.011585	-0.054951	0.0049507	-0.0079537	0.014687	0.02018	-0.0097675	0.0027749	0.033283	0.0324	0.00028981	0.020901	-0.0094382	-0.012614	0.027958	0.02436	-0.055212	-0.022094	0.02982	-0.017755	-0.010942
2.95_195.0655	-0.0010955	-0.052306	0.0033895	-0.0248	-0.023288	-0.02284	0.018607	0.023091	-0.00025619	0.0060876	0.0095764	-0.027123	0.02664	0.023954	0.027577	0.011574	0.019431	0.024924	0.0020489	0.0021479	0.00030523	0.0039317	0.0015472	-0.010869	0.0020298	0.010011	0.034306	0.0053951	-0.018024	-0.017199	-0.0056672	0.00081673	-0.037133	0.022431	-0.010849	0.0061537	-0.014378	0.02011	0.0022705	-0.0030075	0.011838	-0.0040726	0.0072272	0.0143	-0.025729
2.45_515.9260	-0.032953	0.029758	-0.0010421	-0.014785	-0.0001613	-0.0020354	-0.06955	0.06688	-0.013966	-0.0083724	-0.029368	0.0052677	0.049263	-0.028177	0.013775	-0.00072525	-0.0021567	0.0014222	0.047216	-0.00056998	0.0094549	0.027249	0.0043451	-0.021309	-0.096157	0.013347	0.0073214	-0.071378	-0.034724	0.018868	0.045715	-0.018997	-0.016491	-0.044518	-0.0090621	0.02357	0.018159	0.0046006	0.0011971	0.03308	-0.0081825	0.0012723	0.026132	0.012171	-0.0060272
4.40_516.1502	-0.033792	0.0014823	0.0030425	0.00095839	0.012548	-0.0093829	0.0019351	-0.0042463	-0.0055818	-0.028298	-0.0055879	-0.010408	-0.018376	-0.0063724	0.028916	-0.053199	0.01085	0.018133	0.022369	-0.062295	0.065517	-0.02347	-0.047747	-0.026605	0.047782	0.0011435	0.065519	-0.025071	0.01011	-0.012095	0.019126	0.03089	-0.045418	0.023361	-0.0067676	-0.0023003	0.058276	-0.012737	-0.067783	-0.048154	0.040126	-0.032545	-0.0128	0.029281	0.02229
4.84_516.1510	-0.026915	0.01314	0.022775	0.011191	0.0019665	0.014176	-0.039744	0.020878	-0.055191	0.028941	-0.021152	-0.0078957	-0.0043788	0.013112	0.030345	-0.016289	0.0019694	0.011395	-0.0064648	-0.024004	-0.0065464	-0.024451	-0.0097407	0.013891	0.030781	-0.025534	-0.012239	0.010734	0.028922	0.0099299	0.020496	-0.0085495	-0.0095465	-0.00065536	0.035496	0.020236	0.020386	0.025804	-0.022701	0.0055687	-0.017449	-0.0024243	-0.021128	-0.005636	0.0031654
0.75_516.1557	-0.010426	-0.041373	0.0095064	-0.064181	-0.0086932	-0.005978	-0.027139	-0.019066	-0.0063138	0.040896	-0.063244	0.013811	-0.024476	-0.0078139	-0.019846	-0.0085314	0.0013025	-0.01184	0.0053065	-0.0012808	-0.012877	-0.0070776	0.017758	-0.00040782	0.0038755	-0.028173	-0.012466	0.0073663	-0.020723	-0.0012273	0.0033014	0.0090644	-0.014437	-0.022515	0.0035701	0.0041938	-0.0077869	-0.009664	0.0026162	0.0021804	-0.0080673	-0.0073163	0.0033115	0.0020187	-0.030497
3.54_517.1337	-0.024185	-0.0071329	-0.0065731	0.051831	0.019134	0.0038915	-0.016028	-0.0099606	-0.0028005	-0.027243	-0.014313	-0.033099	-0.061357	0.016523	0.026288	-0.033989	-0.0097935	-0.00055276	-0.0016404	-0.01352	-0.01162	0.015715	-0.0029779	0.027392	0.047196	-0.011142	-0.010748	0.0030855	0.0069888	0.0018848	-0.022362	0.002965	-0.00054943	0.0022883	-0.0018993	0.028963	0.0099805	0.028728	0.014929	-0.012604	-0.019182	0.014121	-0.030797	0.027854	0.0095947
4.75_517.1343	-0.034484	-0.01317	0.0048785	0.0014622	-0.041602	0.012159	-0.025717	-0.040064	0.0014009	0.042712	0.020179	-0.015373	0.0033817	-0.045563	0.037923	-0.016275	-0.0040549	-0.00088524	-0.022364	-0.0041368	-0.0069667	-0.013043	-0.0097037	-0.0070832	-0.0010233	0.012777	0.0077941	-0.0037454	-0.0070488	0.027987	0.022392	-0.017696	0.013682	0.0010767	0.021261	-0.015165	-0.014144	0.021681	0.0066772	0.0021855	-0.01651	0.011537	-0.0080484	0.00032434	-0.029777
2.51_517.1550	0.013649	-0.013556	-0.026338	-0.030898	0.015064	0.0051216	-0.016569	0.0057825	-0.0096419	0.015833	-0.049944	0.012114	-0.010241	-0.0064493	0.0047834	-0.0027435	0.0031381	0.0054809	0.011051	0.021588	0.0055593	0.0015518	0.036386	0.00041938	-0.0074936	0.019027	-0.01631	-0.0050216	-0.0091572	-0.0070137	0.0087411	0.0065417	-0.0075682	0.010737	0.0099923	0.0049447	-0.022789	0.0054897	-0.0083433	-0.014525	0.0047687	0.0035726	0.009549	-0.00094866	0.018787
2.98_517.1552	0.020491	-0.025125	-0.010685	-0.025568	-0.0074254	-0.032565	-0.012318	0.0033009	-0.017306	-0.0045301	0.01633	-0.0034228	0.009265	0.0063158	0.023003	-0.069273	0.020092	-0.024978	0.03849	0.00086977	-0.040632	-0.077356	0.012091	0.037356	0.041617	-0.0097109	0.022787	0.034141	0.018795	-0.0039274	0.010791	-0.019915	-0.011431	-0.0062639	-0.040839	0.0089357	-0.028222	-0.039094	0.002975	-0.013355	-0.018625	0.0078271	-0.024023	-0.037605	-0.025608
2.07_517.1552	0.014375	-0.00801	0.023534	-0.017133	-0.020231	-0.007485	-0.029507	-0.022966	-0.014597	0.0068346	-0.014075	0.010078	0.0044655	-0.0046899	0.032616	-0.061023	0.00025528	0.029993	0.076809	0.054811	0.047998	0.0030103	0.020644	0.063903	0.031583	-0.0083912	0.0008197	-0.0028122	0.055145	0.0071925	-0.018785	-0.013137	-0.033247	-0.0013157	-0.010999	0.010745	-0.0062236	0.016018	-0.010219	0.005699	-0.070425	-0.00088708	-0.006931	0.046444	-0.0045293
8.64_975.6913	0.021862	0.011507	-0.032925	0.03586	-0.0084831	0.055221	-0.0023002	-0.0033536	0.017301	0.027091	-0.016928	-0.011752	-0.062808	-0.015426	-0.017058	-0.013649	-0.027892	-0.016495	0.01259	-0.046432	-0.010191	-0.030944	-0.0029906	-0.036945	-0.0071766	-0.043874	0.010661	0.02479	-0.026514	0.073784	-0.0014265	-0.0031231	0.052085	0.025323	0.002628	-0.0019116	0.0098794	-0.030218	-0.050544	-0.0236	-0.008791	4.7104e-05	0.013863	-0.0094783	-0.021992
8.88_975.6914	-0.045058	0.0080013	0.0087279	0.018194	-0.0011436	-0.0069297	-0.0034359	0.0079542	-0.00084091	0.019901	-0.0019099	-0.018632	0.0088651	0.014077	0.01325	0.02269	0.055235	-0.03438	-0.026047	-0.015771	-0.055383	-0.018969	0.013327	-0.041235	-0.031439	0.025886	0.016193	0.010552	-0.026023	0.046551	0.0032598	0.044975	0.0068351	-0.0015972	0.0044813	0.0030509	-0.0084434	-0.051358	-0.052754	0.028346	-0.001997	-0.054819	-8.4209e-05	-0.086867	-0.013035
9.19_975.6915	-0.036379	0.0024746	0.014754	-0.013406	0.029661	0.014947	-0.026021	-0.01774	-0.052987	0.0068733	-0.0032007	-0.018772	0.0011673	0.0049633	-0.0044415	0.039364	-0.0027679	0.021446	-0.021235	0.0097665	-0.020559	-0.011557	0.001223	-0.017696	0.012235	0.0015444	0.0031965	-0.0062481	-0.020876	0.0094058	-0.018641	-0.0068858	0.0092933	-0.0027059	0.0064425	-0.0052241	0.014283	0.0035897	-0.0002058	0.00054087	-0.0016103	0.004185	0.0034799	0.02114	0.0032322
8.57_977.6701	-0.002463	-0.020537	0.014084	0.045011	0.010097	0.019603	-0.005892	0.0091934	0.0062623	0.017809	-0.017009	-0.013708	0.004652	-0.020057	-0.046289	0.00089524	-0.00079575	-0.023561	0.0095847	-0.017059	-0.0015229	-0.010061	-0.0013204	0.0048966	0.014643	-0.02268	0.010884	-0.033118	-0.012388	0.0012476	-0.0066043	0.0074448	-0.0029927	-0.00015925	-0.0072794	-0.016368	0.001784	0.029561	-0.014379	-0.011879	-0.0030539	0.026131	0.013641	0.036602	0.011575
13.84_195.8097	-0.036138	0.01196	-0.049011	-0.01866	0.020291	0.028058	0.058605	0.017954	0.0013167	0.005905	-0.018559	-0.011004	0.038973	0.047479	0.0065643	-0.0095223	-0.022095	0.0090244	0.0037616	-0.008711	0.01189	0.00068013	-0.011511	0.013679	0.016317	-0.0053837	-0.011205	-0.019546	0.0080174	0.0013262	-0.015463	0.031222	0.013102	0.00032298	0.0020711	0.016705	-0.0037975	-0.008991	-0.045065	-0.0067639	0.0075888	-0.023742	-0.0029446	-0.054746	-0.026803
8.69_195.8097	-0.0041452	-0.0097224	-0.015087	-0.049674	0.010591	0.027744	0.067777	-0.015301	0.041319	-0.007093	-0.083147	-0.0012782	0.072654	0.018814	-0.016734	0.00028081	0.017665	0.029734	0.024101	-0.0124	0.014616	-0.040259	-0.011972	-0.0014526	0.018703	-0.0009853	-0.027496	-0.032647	0.038469	0.026855	0.0067609	-0.020742	-0.0066417	-0.015267	-0.0093738	-0.036496	0.016954	0.054758	-0.00033777	0.02715	0.011434	0.013234	0.016191	0.0076923	-0.0167
2.68_195.8099	-0.0016972	0.0089164	-0.046607	-0.005615	-0.027427	0.011358	0.065132	-0.0049682	-0.026228	-0.042861	-0.0040367	-0.044372	-0.034484	0.056413	0.0070542	-0.0010273	-0.010953	-0.0053298	0.0046238	0.014854	0.012221	0.021765	-0.0094464	0.016327	-0.019037	-0.042093	0.014574	0.015792	-0.017836	-0.053683	0.017234	0.057963	0.004273	-0.04578	-0.045233	-0.02815	-0.014268	-0.039385	0.010476	-0.027659	0.012034	-0.020351	0.024342	0.014645	-0.029744
7.00_517.3156	-0.013266	-0.014182	-0.0042331	0.0416	-0.010915	0.034086	-0.010686	0.034168	-0.0030794	0.022068	-0.016573	-0.024504	0.0021564	-0.012929	-0.039168	0.017506	-0.0022858	-0.01467	0.021762	-0.00664	0.0074681	-0.013644	0.0017183	0.0039852	0.036759	-0.0095076	0.036849	0.021307	0.0055121	0.0048368	0.004951	0.028003	-0.0044751	0.0026922	0.0037828	0.016156	-0.00058402	0.021608	-0.00039801	-0.01628	-0.003665	-0.01135	-0.016185	-0.049729	0.0017661
6.53_517.3159	-0.020594	0.0058088	0.0088884	0.074385	0.007602	0.039639	-0.04392	0.0018752	-0.028733	0.00013471	-0.00056717	0.043375	-0.036127	0.0078619	-0.0001403	0.062496	-0.021243	0.00082696	0.029615	-0.013905	-0.0012181	-0.021146	-0.055937	-0.02917	0.02629	0.038287	-0.054667	0.042619	-0.0055156	0.00062827	-0.031483	0.066054	0.04611	-0.050948	0.029019	0.042471	0.0016614	-0.035691	-0.035765	-0.0098099	-0.039054	0.047709	0.018584	-0.017327	-0.017837
7.38_517.3159	-0.019063	-0.014777	-0.0041252	0.036116	0.000105	0.018175	-0.021121	0.003034	-0.015556	0.0020284	0.0015821	-0.0046351	-0.00086515	-0.011935	-0.06985	0.0045622	-0.013913	0.012416	0.016816	-0.018255	9.9347e-05	-0.025344	0.021109	0.0061327	0.027898	-0.0070063	0.016357	0.02115	0.0101	-0.010932	0.026897	-0.024359	-0.0037167	2.143e-05	-0.011921	-0.01386	-0.010043	0.0012594	0.026994	-0.0016631	0.054323	0.021629	-0.022439	0.015141	0.015367
6.19_517.3160	-0.028503	-0.033794	-0.04759	0.030971	-0.03125	-0.0092194	0.0042793	0.0028918	0.054697	-0.01364	0.046041	-0.028585	0.0093063	0.044306	-0.010737	0.0035976	-0.012667	-0.004687	0.020781	0.0097634	0.022816	-0.0052739	0.0074955	-0.080193	0.011512	-0.0016753	-0.00067047	-0.01299	-0.0020703	-0.064901	0.012419	0.099322	-0.022968	-0.0021921	0.034394	-0.038752	-0.027215	0.0031516	0.027417	0.0039385	-0.00013634	-0.013649	-0.0062373	0.02909	0.066859
8.11_517.3507	-0.028666	-0.011197	-0.0037304	0.027575	0.016753	-0.00016482	-0.011946	0.010984	0.0023821	0.0015022	-0.0029184	0.013853	-0.0035363	0.014094	-0.039446	0.0051728	0.021854	-0.016402	-0.00097812	0.034788	-0.04252	0.009799	-0.036137	-0.046912	0.020641	-0.0043314	0.0053377	-0.026855	-0.029214	-0.010548	-0.071305	-0.012526	0.033405	-0.056908	-0.013057	-0.049782	0.0048263	-0.064964	0.040872	0.017287	0.047446	0.013451	0.036899	-0.0165	0.00083935
11.03_517.3523	0.012915	0.022472	0.041059	0.0057436	-0.03662	-0.012891	-0.010615	-0.034393	0.012256	0.05655	-0.028291	0.024785	-0.009973	-0.0080082	0.0069822	0.0045001	0.0020231	-0.0052861	-0.03602	0.0059803	-0.030381	-0.019644	0.010549	0.0081687	-0.02357	0.028235	0.027286	0.014901	-0.004722	0.011112	-0.0042181	0.0014882	0.0038983	0.0026227	-0.010063	0.0052839	0.0067313	-0.0018158	-0.016916	0.0013879	0.007095	-0.012037	0.012735	0.0020586	-0.022103
11.42_517.3526	-0.04486	0.021482	-0.010666	-0.0012669	0.016813	-0.020674	-0.0036215	0.01511	0.0031418	-0.017657	-0.036968	-0.01329	0.017577	0.0052541	0.0042975	-0.013895	0.01715	-0.054335	0.038535	-0.04718	-0.030862	0.046926	0.042614	-0.067917	-0.042218	-0.075176	0.025954	0.014896	0.042586	0.1135	0.043644	0.048607	0.062777	0.013852	0.048602	-0.057983	-0.011989	-0.052742	0.012253	0.024884	0.10613	0.10998	-0.11988	0.0043008	-0.014937
3.70_518.1294	-0.027563	0.001208	0.0067985	0.01339	0.030409	0.0072772	-0.01717	-0.032749	-0.025764	-0.031758	-0.02254	-0.0094337	0.016129	-0.0028982	0.014993	-0.023722	-0.0075334	0.015496	-0.014969	-0.022327	0.018882	0.0086625	-0.0019211	0.0031479	0.01374	0.0045924	-0.024777	-0.0024719	-0.01814	-0.012679	-0.006115	-0.020239	-0.0040316	-0.00893	0.023956	0.015916	-0.0045267	0.031745	-0.0025772	-0.014276	0.004247	-0.0039059	0.00016163	0.013627	0.01827
4.09_518.1655	0.0040895	-0.016087	0.038024	0.025312	-0.0097325	-0.00023042	-0.092252	0.0020112	-0.060849	-0.031603	-0.039661	-0.042967	0.04199	-0.014225	0.026202	-0.031747	0.008681	-0.023052	-0.047421	-0.021045	0.0017908	0.01849	-0.023961	0.043607	-0.001195	0.017966	-0.0070886	-0.0095412	-0.021114	0.02745	-0.041632	0.016793	0.0047286	-0.031949	-0.0069506	0.016291	0.00058271	0.010113	-0.012975	-0.0064734	0.0029454	-0.010276	-0.017637	-0.013466	-0.0089691
11.48_981.6588	-0.063465	0.012841	-0.0078095	0.0069807	-0.025564	0.0061966	0.033933	0.019954	-0.01182	-0.014308	-0.041138	-0.034838	0.012492	0.018595	0.014668	0.0048049	-0.0079504	0.011817	-0.0045057	-0.010788	-0.00064801	-0.0029216	0.013375	0.016989	0.0046343	0.0347	0.01016	0.0063972	0.011795	0.004224	-0.00014075	-0.01364	0.0012829	0.006097	0.031627	-0.0067713	0.01185	0.0021026	0.016322	0.059549	0.010916	-0.0091856	0.0088336	0.0070121	0.036696
8.88_981.6998	-0.028675	0.0022244	0.025775	0.034037	0.00086165	-0.015145	-0.0020288	-0.02722	0.014673	0.01625	0.0056577	0.009748	-0.0049264	0.0092463	-0.0084953	0.02331	0.014244	-0.005791	0.014154	-0.021309	-0.020802	-0.0047369	0.060751	0.0018553	-0.016953	0.023522	0.041169	0.024528	-0.013053	0.017017	-0.036054	-0.02581	-0.048061	0.020275	0.0092692	0.039922	-0.035893	-0.0061742	0.00014435	0.018868	0.060416	0.026765	0.04925	0.032315	-0.0047091
9.19_981.6999	-0.03163	-0.0075626	0.012085	0.018359	0.026638	-0.014357	-0.003436	-0.0074438	0.023141	0.015336	-0.0083894	0.0016533	0.012462	0.013006	-0.013527	0.0061093	0.023201	-0.014383	-0.04372	0.027819	-0.017912	-0.02908	0.012236	-0.0068175	0.019482	0.025918	0.011151	0.003713	-0.0017357	0.014294	-0.0048127	0.0058623	0.0093234	-0.028611	0.00053666	-0.017848	-0.008212	0.035105	0.028609	-0.022672	0.0053341	0.0033653	0.0033368	0.0092456	0.016282
5.58_986.4499	-0.0097851	-0.02196	0.0081261	-0.017027	-0.0067178	0.019328	-0.020754	0.023908	0.06935	-0.012857	-0.022407	-0.0051385	0.022365	-0.0070352	0.016055	-0.0074524	-0.023648	-0.015464	0.002118	0.0026898	0.010546	0.0022905	-0.014131	-0.0082089	-0.024036	-0.0055663	-0.024229	-0.00030312	-0.0082339	0.0084803	-0.0062742	-0.0012402	0.0044097	0.0070437	-0.019424	-0.0099745	-0.00043884	0.01558	0.015602	-0.0018878	-0.017515	-0.011822	-0.011171	0.0013428	0.013543
3.03_195.8099	-0.010123	0.011524	-0.010013	-0.011742	-0.0040358	0.025183	0.059603	0.011742	-0.080116	0.026807	-0.06224	0.045581	-0.028398	-0.067333	0.0061964	0.0076096	-0.0047249	0.014343	-0.016413	0.01456	0.024408	0.0056932	-0.018491	-0.00038376	0.014384	-0.01517	-0.013246	0.012996	0.00059308	0.016732	-0.010493	0.00060718	-0.030812	0.011758	0.0036277	-0.061103	-0.043997	0.0061813	-0.0048442	-0.021848	0.015891	-0.037797	-0.01787	-0.0076475	0.020951
2.27_195.8099	0.0087467	0.043103	-0.027767	-0.001583	0.0096973	-0.027606	0.0035048	0.076819	-0.031377	0.065435	0.00035153	-0.039763	-0.019516	0.01801	-0.0088462	-0.0039099	-0.01145	0.0053907	0.012243	0.0017815	0.0099457	0.00025764	-0.0065023	0.018125	-0.014301	-0.0045582	0.014932	-0.0096552	0.00045189	-0.0089684	-0.017378	0.0055038	-0.021861	0.011284	0.021675	-0.014337	-0.0066247	0.011093	0.0059033	-0.014378	0.010456	-0.01921	0.0084688	0.003846	0.0039408
10.91_195.8099	0.011515	0.019308	0.0051741	-0.022257	0.030452	0.05122	-0.018435	0.0045453	-0.042178	0.057069	-0.041043	-0.015598	-0.017183	-0.004493	0.023262	0.014698	-0.02114	-0.025627	0.0049384	0.009074	-0.025115	-0.03555	0.012053	0.012227	-0.050356	0.044495	-0.051765	7.3905e-05	0.042932	0.0018117	0.050466	0.020418	-0.038461	-0.024325	-0.038532	-0.078108	-0.030149	-0.056999	-0.052679	-0.023636	-0.035078	0.013322	0.033088	0.017435	0.021351
1.91_197.0447	0.0057188	-0.016506	0.0056483	-0.030077	-0.02266	0.0015442	-0.010913	0.017651	0.027344	0.017287	-0.0024572	0.026702	-0.0068683	-0.020232	0.081248	0.027212	0.019203	0.038944	0.042414	-0.0034037	-0.00025635	-0.013615	0.012261	0.034877	0.014935	-0.033123	0.034216	0.0078924	0.014923	-0.053459	-0.02111	0.005777	-0.015882	-0.010259	-0.008872	0.02211	-0.0065658	-0.0092839	-0.010317	0.011526	-0.013298	0.011372	0.016571	0.022846	0.017729
12.14_197.8065	0.0046669	0.028045	-0.043552	0.035978	0.061086	0.0083073	0.04536	-0.001772	0.030503	0.0048983	-0.0062676	0.0037229	-0.0029579	-0.0088424	0.0053674	0.015536	-0.011698	0.00017788	0.0039412	-0.025004	0.00032157	-0.017763	0.015258	0.036839	0.029053	0.035691	-0.024865	0.020074	-0.044409	0.037757	0.027858	-0.010938	0.018589	-0.058967	-0.041283	0.056742	0.00093146	-0.0086372	-0.047024	0.033545	-0.020711	-0.044187	0.0042636	0.12571	0.0059862
3.22_519.1504	0.0037087	-0.041666	0.01667	-0.00014164	-0.022933	-0.020852	0.00025292	-0.046094	-0.00055248	0.0038063	-0.017472	-0.0075635	-0.0014814	0.015093	0.030382	0.011481	-0.015904	0.021384	0.0013672	-0.008573	-0.036851	0.01985	0.0087209	-0.027263	-0.012123	0.021315	0.069946	-0.031439	-0.0086109	0.068555	0.049394	-0.025093	-0.0099868	0.0080402	-0.0078806	0.0085758	-0.0048483	0.025525	0.010089	0.018452	-0.016188	0.013639	0.0099404	-0.0012763	0.011845
2.36_519.1704	-0.0024459	0.013193	-0.029785	-0.024681	-0.027331	-0.019807	-0.017592	-0.011368	0.07078	-0.0087301	0.0028867	-0.029009	0.01788	-0.040658	-0.007012	0.0011681	-0.023868	0.0098623	0.056602	0.028833	-0.011288	-0.018064	0.051966	-0.018074	-0.00075381	-0.012858	-0.0059495	-0.011089	-0.016646	0.03312	-0.015702	0.00093999	-0.0065261	0.006477	0.028449	0.004328	0.00020518	-0.010271	-0.01849	-0.0019522	0.018582	-0.013393	0.007258	-0.014834	0.010183
1.58_519.1706	0.024313	-0.024677	-0.025456	0.00059047	-0.0032632	0.020931	0.0078612	-0.036075	-0.020022	0.012061	-0.0050093	-0.0031662	0.016225	0.0023814	0.033636	0.023019	0.0089901	0.032847	0.01477	-0.015901	-0.012014	-0.006207	0.029654	-0.039624	0.0052263	-0.0023368	0.026547	0.0028962	0.0135	0.04195	0.0034143	-0.0043849	-0.033029	-0.018077	-0.021548	0.028238	0.0032749	-0.00031798	-0.0072751	0.01096	-0.0057387	-0.0080625	0.011538	-0.004419	0.0038486
2.65_519.1710	0.033013	-0.031332	-0.0024707	-0.017078	-0.0065845	-0.020093	-0.016665	-0.0025202	-0.0077379	-0.0017651	0.013721	0.0060002	-0.010313	-0.0057558	0.025447	0.00073252	-0.037775	0.018903	0.0093348	0.017972	-0.027509	-0.033975	0.024587	0.015035	0.0066998	-0.0061939	0.023789	-0.016762	0.0047571	0.022299	-0.0061976	-0.03608	0.010458	0.0014872	-0.0020191	-0.022718	0.010489	0.01017	-0.017971	-0.023665	0.03338	0.0040882	0.03199	-0.007476	-0.0045021
4.23_519.1858	0.0026213	-0.038253	-0.012031	-0.0097575	0.013617	-0.026739	-0.02288	-0.022064	-0.0078296	-0.027038	0.017999	-0.017995	0.0041377	-0.0026416	0.028576	-0.053368	-0.058146	-0.047041	-0.018826	-0.016052	-0.02753	0.033785	0.0041839	-0.031193	0.049558	-0.023794	-0.012353	-0.04517	-0.074814	0.020854	-0.040223	-0.054629	0.041698	-0.015805	0.056942	-0.026738	0.036797	0.048487	0.01127	-0.035213	-0.016614	-0.030649	0.035641	0.014617	-0.013156
7.19_519.3311	-0.042671	-0.020093	-0.039572	-0.0074367	0.015155	-0.006327	0.007727	0.0025542	0.0020526	0.015877	-0.042729	-0.00087106	-0.036773	0.050015	-0.0097166	-0.0052966	-0.004815	0.0014017	0.0095867	-0.0083554	0.012481	-0.0036192	0.0072803	0.0065378	0.011478	0.0065684	-0.001584	-0.0084115	0.018049	-0.023202	-0.027799	0.010889	0.0067115	-0.018366	-0.0036094	-0.0056922	-0.0066743	-0.0048498	0.011599	-0.010322	-0.0055369	0.037311	0.013013	-0.010177	-0.024658
8.57_519.3316	-0.019614	-0.0032216	-0.011795	0.031531	-0.0048072	0.0086228	-0.019646	0.0032289	-0.0088354	0.0081735	-0.0048877	-0.0036706	-0.00075619	-0.010037	-0.072596	0.00040752	0.014721	0.0068241	0.0019654	0.011961	-0.038263	-0.027144	0.008028	0.0058746	0.013736	-0.01276	-0.0085882	-0.011961	-0.0044738	0.033571	-0.01469	-0.0098202	0.027915	-0.029248	0.0042223	0.0097135	-0.047596	0.081448	-0.035868	-0.033562	0.015975	-0.0038096	0.051893	0.028143	0.014288
11.19_990.6782	0.021986	-0.019735	0.037842	0.013311	-0.019836	0.063528	0.00813	0.04573	-0.017619	-0.04008	0.019619	0.057086	-0.052531	-0.0086423	0.0079542	-0.067823	0.0023753	-0.049373	-0.0067121	0.026424	0.018937	0.024278	-0.014038	-0.032058	0.052156	-0.0070002	0.027485	0.0004403	0.039919	-0.013997	-0.01729	0.013455	0.0033275	-0.021179	-0.049877	0.037161	0.028064	0.019778	0.018986	-0.035631	0.076552	0.024333	0.035736	-0.0027202	-0.0088584
8.56_993.6428	-0.010767	-0.0045833	0.0147	0.057076	-0.0089342	0.03583	-0.05357	-0.01264	-0.032258	-0.0040324	-0.041981	0.0054234	0.031999	0.020884	-0.015403	0.015783	-0.011301	-0.015612	-0.019369	-0.0086829	-0.016827	-0.020344	-0.05873	0.040184	0.019028	-0.0099781	-0.032636	-0.013479	-0.022272	-0.028705	-0.047528	-0.012332	0.028792	0.0028092	0.077938	0.046516	-0.0025558	-0.025873	-0.030059	-0.048202	-0.021754	0.03936	-0.02253	-0.017278	0.021224
13.85_994.6353	-0.0022699	-0.02407	0.0063001	0.020391	-0.065888	0.0020031	-0.0065038	0.0072346	-0.02454	-0.0013751	-0.023125	-0.038036	0.01524	-0.0079533	0.0096756	-0.010833	0.0069406	-0.011499	-0.019245	0.0032125	0.013516	0.00055093	0.020682	-0.012844	0.0043349	0.019357	0.010082	-0.0045846	-0.0016327	0.01402	-0.0067634	0.018112	0.019124	0.036008	0.01072	0.011938	-0.00092357	-0.004217	0.0048684	0.024822	-0.015512	0.0079182	-0.040601	-0.0032491	-0.0030291
8.68_197.8066	-0.00047118	0.030792	-0.051244	-0.019052	0.035655	0.0011601	0.032717	0.0024221	0.088745	0.012209	0.021553	0.073782	0.017757	-0.049103	-0.01324	-0.0051698	-0.0059611	-0.0049594	0.065761	-0.0018298	0.00048547	0.012334	0.013971	0.029383	-0.011793	0.0057772	0.019888	-0.023675	-0.047443	-0.019278	-0.026028	-0.021949	0.0086145	-0.033079	-0.0096491	0.03089	-0.0056283	0.021941	0.0069264	-0.021228	-0.0079144	0.024752	-0.0075834	0.0076293	-0.00064176
13.83_197.8067	-0.035285	0.011141	-0.047284	-0.017569	0.020825	0.029138	0.05609	0.019119	-9.6538e-05	0.0037184	-0.01862	-0.0099632	0.04091	0.050948	0.0051381	-0.0092351	-0.020704	0.0094352	0.0064434	-0.0092799	0.01956	0.004098	-0.0076892	0.013316	0.023913	-0.0068466	-0.0006262	-0.013895	0.011394	-0.017032	-0.0079671	0.01471	0.015233	0.0084779	-0.0034187	0.023673	-0.023037	-0.0037143	-0.01902	0.004906	0.0089976	0.0058893	0.010078	-0.14327	0.026235
10.91_197.8067	0.026124	0.018307	-0.019936	-0.022994	0.046692	0.011958	0.0090469	-0.04193	0.0045527	0.008472	-0.019992	-0.005106	0.020139	0.025099	-0.01463	0.03537	0.0068284	-0.023372	0.0066467	0.012641	0.0061103	-0.020424	0.011741	-0.00090134	0.0065292	-0.020589	-0.00067957	-0.010738	-0.0027406	-0.012044	0.024257	-0.046076	0.0038224	-0.03457	-2.9865e-05	-0.071795	-0.034974	0.025985	-0.017358	-0.068093	-0.0039683	0.0073245	0.0068719	0.006697	-0.014193
2.69_197.8067	0.012423	0.014542	-0.049538	-0.010859	0.0086425	0.03725	-0.00083888	-0.001926	-0.0081754	0.0030646	0.051256	-0.0068824	0.035354	-0.012736	0.014188	-0.0048868	0.013903	-0.0011427	0.010788	0.038702	0.012111	0.00369	-0.029812	0.0027014	-0.010912	-0.013052	0.021746	-0.021588	0.01275	-0.022436	-0.0084571	0.05517	-0.025797	0.044543	-0.026117	0.0049945	-0.01015	0.034889	0.019476	-0.026551	0.023148	0.049439	-0.0046201	0.022916	0.0014981
1.25_197.8068	0.0026714	0.054757	-0.031819	-0.010968	0.023409	-0.020767	-0.032876	0.0040687	-0.026736	0.033107	0.018896	-0.01582	0.010638	0.015338	-0.0078536	0.026876	-0.00026695	0.017506	-0.012344	0.000527	0.00057651	0.035998	0.0034405	-0.016584	0.021142	-0.0034801	0.025164	0.0069573	-0.015428	-0.014717	0.0027903	-0.017681	-0.022588	0.024922	-0.011177	-0.011293	-0.041874	-0.0045066	-0.00022878	-0.015096	0.016997	0.0049865	-0.031528	0.0036433	0.00399
9.71_519.3676	-0.048213	-0.013097	0.013721	0.005104	-0.034541	0.023543	-0.0085883	-0.0011761	-0.017648	9.693e-05	-0.019738	0.035287	-0.019706	0.0061587	0.014928	-0.0007371	0.018899	-0.0056277	-0.0049334	-0.0040527	-0.017027	-0.010737	0.032021	0.018815	-0.017068	0.0086896	-0.011482	6.3318e-05	0.0041168	-0.002537	-0.022475	0.020073	0.0023545	-0.0082682	0.012662	0.011269	0.033908	-0.017761	0.0038224	-0.0044489	0.0035747	-2.422e-05	0.012194	0.0014366	0.017615
2.00_520.0195	-0.020504	0.043951	-0.018593	0.0011746	-0.041861	-0.029118	-0.0090384	0.030112	0.044669	-0.040264	-0.016142	0.019437	-0.017414	0.025456	-0.0087851	0.0041101	-0.019198	0.012124	-0.004368	-0.040467	-0.024332	0.022572	0.019306	0.011431	0.028752	0.042508	0.017228	0.0083767	-0.028174	-0.010991	-0.060889	-0.019647	0.043606	0.12428	-0.02298	0.064301	0.031764	0.0020004	0.0033751	0.0096631	0.033915	0.0075406	-0.018729	-0.0053198	0.038638
2.49_520.2137	-0.0065792	-0.01264	-0.011424	-0.039679	-0.00015215	0.015462	-0.028695	-0.037763	0.040026	-0.036656	-0.02204	0.0091323	0.02145	-0.0042358	-0.0070253	0.0098704	-0.027598	-0.0027486	0.010197	0.021448	-0.0066406	-0.0056068	0.031157	0.010139	0.015941	-0.036791	0.0010686	0.0096615	-0.01952	0.0094561	-0.029364	0.018581	-0.043208	-0.024817	-0.0086536	0.020127	-0.0042131	-0.0085435	-0.0030205	0.0049704	-0.018063	-0.022191	-0.00037467	-0.005653	-0.017803
13.01_520.3393	0.014468	-0.013907	-0.038989	0.0068892	-0.023598	0.043974	0.0048429	-0.037739	-0.030448	0.0019914	-0.029559	-0.013114	0.00063209	-0.055566	0.017156	-0.0032229	0.0025815	0.0096276	-0.037736	0.020512	-0.013165	-0.0026178	-0.029723	-0.028779	0.003972	0.02531	-0.007792	-0.019442	0.003659	0.0076446	0.0021268	-0.0232	0.035485	0.0064743	0.0056883	0.0054529	-0.002199	0.017406	-0.018029	-0.0085677	-0.012294	0.01536	-0.013043	-0.0064922	0.0067133
3.85_521.2013	0.033752	0.0010987	-0.0098226	-0.017811	-0.012025	-0.034871	-0.015842	-0.0028014	-0.0033923	-0.0012981	0.0022606	0.0043801	0.0017122	0.011853	0.01648	0.0013826	-0.0045499	-0.04501	-0.0047068	0.015765	-0.027918	0.024553	-0.01917	-0.0041922	0.062637	-0.045076	0.053806	-0.0075847	-0.028171	-0.03474	-0.039457	-0.0096666	0.047267	-0.0044861	0.034004	0.038273	-0.0016603	0.033308	-0.0013362	0.046997	0.034818	0.0031231	0.0073108	-0.073905	0.011812
4.19_521.2013	-0.017449	0.020351	-0.011415	0.021166	0.00098868	-0.038764	0.021298	0.016915	-0.018676	-0.019215	-0.010833	0.027027	0.02457	-0.03218	0.0024064	-0.015743	-0.015767	-0.0035429	0.032025	0.0078874	0.035923	0.035401	0.0011988	0.0077565	0.023836	0.01252	0.029327	-0.020116	-0.0070375	-0.0064658	0.002119	-0.014955	0.0020823	-0.0061276	-0.013286	-0.0047095	-0.0082854	-0.008401	-0.019098	0.021307	0.015915	-0.0059065	-0.021474	-0.010951	-0.01242
3.61_521.2014	0.04361	-0.014449	-0.019072	-0.013821	0.0038382	-0.034272	-0.02834	-0.021139	0.0082425	0.016732	-0.011677	0.034619	-0.04096	-0.013098	-0.016344	0.00047167	-0.011084	-0.019633	-0.014582	0.0097479	-0.022664	0.018607	0.011283	0.0072868	0.021196	-0.013739	0.011508	-0.0084968	-0.021673	-0.0027088	-0.003193	-0.0051195	-0.0030486	0.0060645	0.0058151	0.011928	0.022472	-0.016568	0.024964	0.0096528	0.015097	0.0080799	-0.01812	-0.0028369	0.013592
8.75_521.3022	0.0084427	0.014217	-0.024105	0.016168	0.0076131	0.034865	0.016508	-0.015578	-0.012666	0.013489	0.0023809	0.014942	-0.005822	-0.015275	-0.058335	0.017851	0.035917	0.0035706	0.032031	-0.028102	0.012086	-0.045746	0.0033432	-0.026191	-0.025184	-0.017042	-0.0007436	-0.049093	0.0015137	-0.032396	0.0089782	0.0083626	-0.0068364	-0.010765	0.03226	0.04793	0.0095889	-0.019017	-0.012941	0.028262	0.0059018	0.0045657	-0.033104	-0.019168	0.023899
11.40_995.5877	0.033405	-0.028066	0.0038719	-0.0076809	-0.016824	0.0045146	-0.0068325	0.011714	0.0068775	0.0054031	0.009958	-0.00027843	-0.0034179	-0.0032837	0.015216	0.053662	0.0048565	0.029724	0.003536	-0.0017432	-0.010991	-0.01196	0.0040881	0.06558	0.0016641	-0.0086391	-0.012115	-0.017689	-0.00032735	-0.011266	-0.025438	-0.018233	-0.0020734	-0.0093103	0.037416	-0.047806	0.028287	0.00047146	-0.0059792	0.011789	-0.025782	-0.0015393	0.020151	-0.0079255	0.01023
11.40_996.0899	0.025024	-0.034987	0.0069537	-0.0064397	-0.026852	0.031703	0.039244	0.021263	-0.010972	-0.013794	-0.00029961	-0.020355	0.013724	0.0080025	0.020572	0.022733	0.0093646	0.0092371	-0.00084188	-0.005613	-0.0080641	0.0075046	-0.0086225	0.032259	0.00011478	-0.012172	-0.0075763	0.0033221	-0.013604	-0.0023174	-0.011584	-0.034047	-0.012523	0.0014549	0.021105	-0.025263	0.024744	0.016532	-0.0072548	0.0047588	-0.024102	0.024664	-0.019847	0.0059163	-0.010487
9.20_997.6730	-0.034124	0.011805	-0.020849	-0.0057779	-0.019979	-0.0027549	-0.01343	0.020082	-0.014068	0.00055565	-6.6064e-05	-0.0028845	0.020422	0.021844	-0.0036828	0.0050982	0.015835	-0.015677	-0.033807	0.025123	-0.012325	-0.0019348	0.014617	-0.012865	0.0019807	0.013611	-0.003486	0.013163	-0.0062918	0.013058	-0.011243	-0.015939	0.0041172	-0.019313	-0.023799	-0.036238	0.0059457	0.03606	0.018286	-0.011319	0.0041496	0.0015412	0.0061339	0.0085757	-0.010674
8.88_997.6739	-0.01925	0.019529	0.00058481	0.017502	-0.063193	-0.0020312	-0.030679	0.0095174	-0.024601	0.011984	-0.0075648	0.031524	-0.0011148	0.040585	0.015808	0.015127	-0.0021092	0.012442	-0.0027481	-0.022605	-0.025708	0.003622	0.014415	0.010168	-0.04893	0.023863	0.040925	0.015609	-0.019636	0.0010582	-0.013216	0.008744	0.0082707	0.067685	-0.0039883	0.0068335	0.010589	-0.018752	-0.00034972	-0.019919	0.025746	-0.038548	0.016957	0.0048399	0.00059506
10.98_1001.7072	-0.012393	-0.0091997	0.017189	0.03323	-0.00094846	0.029548	-0.0083808	0.044244	0.0064628	0.017998	-0.030193	-0.023115	0.024609	0.001087	-0.019389	-0.015357	0.00052278	-0.0092095	-0.01429	0.020879	0.0096462	-0.0055802	0.00093124	0.010111	0.031259	-0.011942	0.028975	-0.024956	-0.0049841	0.0096797	-0.013392	-0.012183	-0.0082654	-0.011808	-0.029921	-0.011605	-0.020505	0.013388	0.0083526	0.026703	0.0029155	0.0044586	0.0054715	-0.010203	0.021078
2.38_1003.3277	0.01706	0.020883	-0.0021579	0.0065538	-0.029524	-0.0017832	-0.035676	-0.020735	-0.0087633	0.021168	-0.015353	-0.0041283	0.015303	0.013828	0.019828	-0.058197	0.0017048	0.062121	0.11528	0.046603	0.071293	0.023956	-0.0044196	0.055394	0.029398	0.029853	0.046424	-0.013279	0.029551	-0.030798	-0.0029276	-0.0067202	0.0073035	0.016659	-0.016306	-0.0025796	-0.027389	-0.020352	0.032338	-0.012088	-0.062245	0.03168	-0.018716	-0.015012	0.0020631
7.90_1003.6500	-0.016404	-0.015872	-0.01236	0.034761	-0.011392	0.020778	-0.014838	0.0037805	-0.014898	0.0017664	0.0071234	-0.0040706	0.00056307	-0.015155	-0.098746	0.0085677	-0.025045	0.017624	0.030321	-0.0061356	-0.0039181	-0.028534	0.010792	-0.0062026	0.023839	-0.011878	0.013292	0.017659	0.0013901	0.0033533	0.0059033	-0.029341	0.0053214	0.0030832	-0.024226	-0.033878	-0.01581	0.0086085	0.015835	-0.016847	0.025961	0.021351	-0.020286	-0.017482	0.014483
7.38_1003.6498	0.00095373	-0.017219	-0.0046893	0.055588	-0.034154	0.033915	-0.019409	0.01544	-0.00014078	0.017761	0.0035513	0.028739	-0.034407	-0.015739	-0.045918	0.0044752	-0.015765	-0.032294	-0.00096936	-0.0014083	-0.015134	-0.018038	-0.025677	-0.032853	0.0093833	-0.041304	0.012652	0.0031384	0.012576	0.056393	-0.010626	0.059301	-0.00058433	-0.0017475	0.00080949	0.021723	0.012442	-0.019818	-0.0058396	-0.068674	-0.030937	-0.0024179	0.025622	-0.01032	-0.0065867
3.04_197.8068	0.015476	0.017425	-0.035884	-0.015828	-0.026813	-0.0085048	0.055547	-0.022513	-0.025482	0.013824	-0.034744	-0.013232	-0.038744	0.078071	-0.007785	0.0066688	-0.015729	-0.0011383	-0.0083029	0.0068673	0.022958	0.019937	-0.00042189	0.013609	-0.0024819	-0.033783	0.032252	0.0091713	-0.046787	-0.022748	0.0026329	0.0098013	0.0086958	-0.063577	-0.020291	-0.017449	-0.023284	-0.0059615	-0.0059987	0.006536	-0.043953	-0.0054345	-0.0022478	0.0031213	-0.027925
2.67_199.8036	-0.013514	-0.00046604	-0.012631	-0.061644	-0.035499	0.041481	-0.014543	0.00018168	-0.022038	0.016314	-0.069884	-0.054255	0.0032175	-0.018925	0.0054114	-0.0086163	-0.0052557	0.0144	0.015377	0.0058055	0.0002986	0.036337	0.0019276	0.0068284	-0.082181	-0.019503	0.023712	-0.074283	-0.044217	0.025983	0.059812	0.00837	-0.0047435	-0.071041	0.0095961	0.022429	-0.00040106	0.05182	-0.018982	-0.0064005	-0.019876	-0.004408	0.010071	0.0050296	-0.055533
0.68_200.0556	0.017104	0.052723	-0.046436	0.016016	-0.021307	-0.0017505	-0.02085	0.013019	-0.0045552	0.0043529	-0.010058	-0.020701	-0.0018514	-0.052992	0.019073	-0.00058642	-0.00057093	0.018584	-0.013006	0.024189	0.016598	0.030931	0.012114	-0.017788	0.01586	0.01617	0.0028083	-0.0061732	-0.00014194	0.0052059	0.01885	0.039487	-0.014417	0.0067402	0.026717	-0.0064189	0.038476	0.024324	-0.0070181	-0.0091121	0.0053701	0.007446	-0.022187	0.00059634	0.0054395
0.79_202.0711	-0.033867	-0.012228	0.032537	-0.063031	-0.021565	0.014694	0.018254	-0.065037	0.004039	0.014653	-0.027634	-0.033052	-0.010017	-0.020639	-0.0050115	0.0096373	-0.034326	0.012407	-0.046068	-0.018751	-0.0064141	-0.022187	-0.0058172	0.018894	-0.0087306	0.012582	0.019687	-0.0036157	0.016804	-0.0096029	0.017361	-0.0028581	0.0030611	0.01936	0.010969	0.0061711	-0.0020027	0.0039456	0.01535	-0.0092066	-0.03556	0.0169	-0.0046341	0.016391	-0.015186
2.17_203.0817	-0.005667	-0.023799	0.013244	-0.043265	-0.010068	-0.011888	-0.01701	0.004872	0.035983	-0.01031	0.00022685	-0.0087219	-0.021538	-0.022156	0.031624	-0.026971	-0.031092	-0.010637	-0.020175	-0.053555	0.037779	0.048363	0.017345	0.0022735	-0.022251	0.0040774	0.044288	-0.021839	0.024706	-0.010004	0.037646	0.039632	-0.035992	-0.035716	0.029869	-0.026353	0.0015307	0.048735	0.027191	-0.012728	-0.0094832	0.02135	-0.027136	0.018378	-0.033688
4.21_205.0857	0.0096498	-0.018337	-0.042552	-0.020145	-0.040415	0.011184	0.016702	0.009926	0.044386	0.021676	0.0020632	0.025857	0.022934	-0.021358	-0.0014545	-0.010179	-0.0065694	-0.026678	-0.020051	-0.00018056	0.029938	-0.0083709	-0.039313	0.012102	0.0024825	0.02738	0.0059354	-0.0057893	0.0035044	0.006013	-0.0086377	-0.018343	-0.0076711	-0.00041405	-0.012191	-0.0064616	-0.010082	-0.0090804	0.00016153	-0.0035763	0.0013737	0.013136	-0.015445	-0.0014693	0.0064385
14.12_521.3241	-0.016229	-0.0081499	-0.019066	0.0060208	-0.036874	0.027824	-0.018095	0.0037261	-0.012796	0.0026076	0.010133	0.00027477	0.0091014	0.020371	-0.062085	-0.007428	0.037147	0.036774	0.014392	-0.033179	0.024833	0.00056364	0.016905	0.018339	0.0029401	0.019135	0.025585	-0.0045911	0.0011021	0.012219	0.011535	-0.0068953	0.015074	-0.083112	-0.0077963	-0.040156	0.045882	-0.0066489	0.014354	0.0031469	-0.019639	0.011348	0.086541	0.024214	0.016205
13.55_521.3372	-0.012499	0.014376	0.013386	7.6866e-05	-0.073156	-0.039302	0.018723	-0.01119	-0.024377	0.0010331	0.0028254	-0.0074544	0.037604	-0.055222	0.024541	0.010417	0.0011194	0.0070162	0.034545	-0.019329	-0.01836	0.012924	0.047176	0.030896	0.027365	0.059117	-0.011658	0.041008	0.010467	-0.0090595	-0.010198	0.069844	0.0031188	0.06279	0.052626	0.056002	0.022583	0.084472	-0.0061246	0.0099573	0.00064697	-0.020416	-0.0077693	-0.00599	-0.0019554
13.32_521.3392	0.020112	0.01103	-0.028865	0.030158	0.05845	0.043557	0.024014	-0.034221	0.037665	0.019993	-0.010623	-0.0059069	-0.034165	0.046325	0.0095777	-0.019469	0.00074101	0.014294	-0.01839	-0.0031016	-0.021193	0.016619	0.0047077	0.0089369	0.020674	0.0075186	-0.005795	-0.002231	0.0052528	0.015941	-0.00384	0.0032059	0.0011942	0.0025532	0.008872	0.019392	-0.0059689	-0.014883	-0.00064393	-0.010003	-0.0025289	0.00042428	0.0012283	-0.041208	0.0089565
10.58_521.3443	-0.013356	-0.013415	0.010023	0.030015	-0.018019	-0.016869	0.027985	-0.039789	0.0016233	0.023791	-0.011325	0.018643	0.0075141	0.025988	0.00019883	0.013997	-0.0002231	0.0076423	-0.00060814	0.0056315	-0.017387	0.010143	0.010931	0.015069	0.00050501	0.0049816	-0.0025497	-0.021397	0.0010337	-0.016039	-0.0039631	0.028591	-0.0038808	-0.0068271	0.015403	0.0064208	0.010158	-0.0058985	-0.018633	-0.01348	0.018208	-0.0047153	0.0041749	-0.006505	0.01912
7.10_521.3470	-0.035388	0.013535	-0.038996	0.013912	0.019235	0.0050067	-0.027288	0.024952	0.0067551	0.034295	-0.024404	0.061619	-0.0082345	0.052909	0.0013558	-0.0044679	-0.010318	-0.0050407	0.0022305	-0.0018613	0.0035463	-0.0099321	0.017442	0.026893	0.015345	0.012887	0.0025313	-0.04068	0.019094	-0.0070544	-0.016271	0.024898	0.020574	-0.028403	0.0065417	-0.013928	-0.042506	-0.012856	0.0012477	0.0015153	0.028356	-0.0049842	0.014434	-0.0010751	0.0047484
2.01_522.0205	-0.012848	0.033934	-0.011522	-0.063991	-0.0031651	0.0087458	-0.018835	0.00050003	0.00013326	0.0032292	-0.048055	0.018464	-0.032612	-0.0031926	-0.028299	0.017359	-0.0095034	0.013609	-0.0007424	-0.015461	-0.0020663	-0.014503	-0.022641	-0.0077439	-0.0034161	0.022291	0.0086287	-0.0038584	0.0029942	0.011155	-0.0052876	-0.00060687	0.0086644	0.022437	0.014244	0.0090042	0.021745	0.0087155	0.0076494	-0.0099243	0.021606	-0.0011965	-0.011022	-8.7041e-05	-0.014772
3.34_522.1241	-0.029734	-0.027073	0.010238	0.0032451	-0.027741	0.0013014	-0.023237	-0.0035121	-0.066985	0.0049979	-0.0025298	-0.0098315	-0.037441	-0.0029077	0.025987	-0.0016627	-0.0076253	-0.013573	-0.026115	-0.02052	0.01545	0.0015873	-0.0069982	-0.022689	-0.030679	0.00020227	-0.00040758	0.012596	0.0013482	-0.012425	-0.0078073	-0.02705	0.00054476	-0.0085789	-0.0063762	0.0024129	0.0055898	-0.0015971	-0.015841	-0.0036532	-0.0038113	0.0023597	0.0030524	-0.0050808	0.018929
11.47_522.3593	-0.057399	-0.006056	-0.0013403	0.0096131	-0.00057511	-0.030049	0.044672	0.0060299	0.011933	-0.0043422	-0.0092675	0.0033701	-0.023183	0.043305	-0.0028481	-0.00014509	-0.0027613	0.0055683	0.013545	-0.022622	0.0081883	-0.0046617	0.0062621	0.0084614	0.011237	0.024927	0.0010464	-0.0095788	0.023559	0.0084239	-0.018792	-0.017433	0.029855	0.0014083	0.0043315	-0.013503	0.0093997	0.0084719	-0.0090424	0.0045291	0.0071358	-0.0029253	-0.010005	-0.00025162	-0.0324
2.06_523.1207	-0.022795	0.025805	-0.05232	-0.0046023	0.018108	0.014522	-0.00052013	-0.043567	-0.022194	-0.019783	-0.0032035	-0.0075296	0.013771	0.0036855	0.0050159	0.014696	-0.019592	0.025595	0.0057685	-6.5922e-05	-7.5457e-05	0.0099866	-0.011968	-0.0075601	-0.0014249	-0.0084811	0.00040586	0.011801	-0.019535	-0.016377	-0.01637	0.007413	0.027323	0.00081571	-0.0065971	0.0022916	-0.0082154	-0.0054003	0.020543	0.01215	0.024641	-0.030056	-0.0058058	-0.0049982	0.052677
2.72_523.1657	-0.0035935	-0.029578	-0.013327	0.0030721	0.00030039	-0.014989	-0.010508	0.019029	0.018461	-0.011736	0.03127	-0.011942	-0.01223	0.010909	0.041595	0.0057152	-0.090172	0.043078	0.010552	-0.045076	0.013908	0.0036952	-0.02884	0.014581	-0.066367	-0.00067744	0.0083546	0.056111	0.0067886	0.042693	-0.037448	0.035917	0.043348	-0.018297	-0.021949	0.033958	0.048055	-0.020221	0.054407	-0.013489	0.022438	0.0014536	-0.034297	-0.049515	0.0038115
5.18_1007.4261	0.024389	-0.031661	-0.032362	-0.0093365	-0.0090009	0.031671	0.0014292	-0.047707	-0.0064048	0.011594	-0.0091201	-0.0028814	0.023791	0.0030862	0.02227	0.0069633	0.0088818	0.019248	0.007941	-0.012893	-0.021275	0.019197	0.0081818	-0.023979	-0.029745	0.0020514	0.032859	-0.025393	-0.0011837	0.019915	0.026661	-0.0038489	0.0079287	-0.015305	-0.013366	0.02612	0.007792	0.013137	-0.0016293	0.0092305	-0.0014711	-0.0061563	0.0092389	0.0016003	0.0076158
7.28_1007.6813	-0.011164	-0.024624	0.0070131	0.035411	-0.0057156	0.033578	-0.0046893	0.029402	0.0041952	0.015834	-0.0043718	-0.013062	0.016226	0.0031518	-0.031149	0.027085	-0.0065825	0.0056054	0.035631	-0.00027669	0.0051779	-0.021882	0.011701	-0.023929	0.049693	-0.030756	0.045578	-0.0039802	-0.037647	-0.010583	0.015732	-0.01379	-0.0020451	0.016694	-0.0058133	-0.021275	-0.028596	0.023351	0.023107	-0.0061378	0.021799	0.024393	0.010346	-0.010613	0.0076529
7.90_1009.6584	-0.0088491	-0.031644	0.007935	0.027517	-0.012056	0.0031972	0.0094295	-0.034209	-0.019783	0.0073289	-0.0023698	0.031267	0.013522	0.053662	-0.011132	0.022026	-0.008737	-0.020598	0.0057537	-0.0046958	-0.0076796	0.0070735	-0.014369	0.01693	0.017342	0.019754	-0.028624	0.0022471	0.010709	-0.026716	-0.018931	0.047555	0.012811	-0.019826	0.037311	0.017132	0.0044463	-0.0096402	0.010587	-0.0048648	-0.023719	0.016056	-0.0095406	-0.0058996	0.013135
5.89_1010.4041	0.02395	-0.011486	-0.022545	-0.017154	0.032002	0.043471	0.013074	0.039254	0.0064309	-0.0069274	-0.045071	-0.0033531	-0.0022679	-0.012861	0.0077868	0.00014981	-0.015666	0.0020681	0.0023851	-0.0056293	0.00025534	0.019062	-0.003906	-0.010817	0.0024976	-0.0089214	-0.021776	-0.011591	0.0028125	0.013501	-0.012368	0.015772	0.017622	0.013	-0.030168	-0.018303	0.0091539	-0.000795	0.018	-0.0015566	0.010709	-0.015447	-0.0052778	0.025568	-0.0070324
9.20_1013.6468	-0.037007	0.0007253	-0.0073377	0.02125	0.0011984	0.029895	0.0051835	0.054952	0.018616	0.026248	-0.019343	-0.030106	0.032477	0.016056	0.0032204	-0.01312	0.020899	-0.0052251	-0.027349	0.019714	-0.0062046	-0.032499	-0.0024415	0.039049	-0.00038792	0.063839	0.028725	0.02823	0.007928	-0.024408	0.0014703	0.035774	0.036042	0.05405	-0.036948	-0.0060834	0.057564	0.01255	0.0068038	-0.019726	-0.029053	0.028386	-0.0025302	0.010755	-0.008451
3.46_206.0814	0.026856	0.038573	0.012009	0.004606	-0.014656	-0.0010952	0.014276	-0.011051	-0.032974	0.0010264	0.0021002	-0.00033277	0.0051805	-0.0095289	-0.010136	-0.066371	0.012803	-0.011229	-0.032565	-0.030022	0.013463	-0.038096	0.073499	0.010149	-0.026025	-0.0031016	0.052083	-0.003428	-0.0010794	-0.024328	-0.026139	0.0095965	0.0070609	-0.010437	0.029812	-0.0049058	-0.0081474	0.029621	-0.0081666	-0.035507	-0.006297	0.038808	-0.0031756	0.02582	-0.012361
2.68_207.0655	-0.0066836	-0.010781	0.012801	-0.036182	0.027867	-0.0056	-0.028071	0.013673	-0.023983	-0.0070925	0.023812	-0.017147	0.00063234	0.0088586	0.050124	-0.010794	-0.073852	0.0094116	0.016885	0.00053295	0.059505	-0.0089176	0.0067259	-0.017119	-0.029317	0.01371	-0.046532	0.036254	0.012028	0.014256	-0.068076	-0.0023002	0.084398	-0.010778	-0.038334	0.012765	0.010525	-0.0017096	-0.032281	-0.086029	0.020374	0.12297	-0.072132	0.033701	0.027525
1.70_207.0862	0.02272	0.033819	-0.021504	-0.020124	-0.012561	-0.010086	-0.027171	0.0091868	0.0053022	-0.013337	-0.034931	-0.016511	-0.025418	-0.018202	-0.018796	0.0033988	0.039527	-0.0031797	-0.0043951	-0.01669	0.0068747	0.029887	-0.029745	0.020385	0.014312	0.0016296	-0.003182	0.0063135	-0.010129	-0.0060841	0.067147	0.015802	0.013255	0.0041641	0.0060504	0.012004	0.007731	0.019758	0.0095809	-0.0065815	0.0079863	0.01117	-0.020345	0.0063682	-0.013185
2.17_209.0894	-0.042464	0.01447	-0.011872	-0.042977	0.0052102	-0.0015396	-0.018721	-0.010868	0.0079266	-0.0011892	0.00085816	-0.0057651	-0.014253	-6.8077e-05	-0.01244	0.01669	-0.029717	0.0012039	-0.012051	-0.00030243	-0.010226	0.0097678	0.0059224	0.01684	-0.0057232	-0.0029945	0.015948	-0.028931	0.00084245	-0.0060972	0.012335	0.012062	0.0060731	-0.01071	-0.0037968	-0.0013349	-0.0075482	0.0068645	0.007587	0.0060318	0.0078289	-0.0073204	-0.0020538	0.0050363	0.016758
1.50_212.0555	-0.021927	0.038466	-0.0073064	0.016351	-0.010459	-0.011811	-0.0092833	-0.014913	-0.0016204	0.00097862	-0.018369	-0.0022117	-0.010525	0.012202	0.029475	-0.029564	0.020879	0.010959	0.029836	-0.014502	0.049872	0.035797	-0.012513	-0.0023433	-0.0025465	0.01419	0.034423	-0.060828	-0.012717	-0.0022639	0.00075371	-0.0086343	-4.8105e-05	0.0059849	0.00022028	0.041915	0.015456	0.012704	-0.036215	-0.036781	-0.040213	-0.023698	0.026108	-0.0471	-0.012493
3.44_212.0896	0.031912	0.047502	0.028173	-0.0024202	-0.014142	0.012225	0.024425	-0.011476	-0.017867	-0.004627	-0.0015497	0.018215	0.0052424	-0.0094964	-0.00564	-0.033469	0.027851	-0.022542	-0.022636	0.0012308	-0.011423	-0.028445	0.065706	0.05253	-0.023962	-0.011041	0.021477	0.0080638	0.03445	-0.0068979	-0.014248	0.0089099	0.031637	-0.023492	1.507e-05	0.0067816	0.016259	0.033364	0.003277	-0.032689	0.0014741	0.024846	-0.011333	0.014378	-0.0068606
2.43_215.0551	0.0047714	0.0068975	-0.023496	-0.024209	0.015815	-0.022785	0.022421	0.0091342	0.0011475	-0.017767	0.02547	-0.0065625	-0.0041984	-0.0063944	0.036071	-0.026081	-0.0037575	-0.036624	-0.022116	-0.014062	-0.025216	-0.021188	-0.011355	-0.013646	-0.019811	-0.034902	0.038219	0.00027673	-0.048582	-0.013677	-0.018953	-0.00060484	-0.035857	0.012102	0.0072766	-0.024078	-0.0069238	-0.0017576	0.047706	-0.0087611	-0.076024	0.065781	0.0063497	-0.04916	0.0056558
2.77_215.0722	-0.013109	0.012327	0.01043	-0.026497	-0.027708	0.01218	0.017381	-0.011839	0.041505	-0.011963	-0.026386	-0.0091686	0.024827	-0.059857	-0.0099604	0.0043954	0.012923	-0.00077732	-0.0098157	0.021888	0.0056427	-0.053039	-0.0038846	0.015575	0.046089	-0.018474	-0.0057016	0.091704	-0.0066337	-0.027127	1.786e-05	0.0002225	0.0020451	0.014878	0.035112	0.016405	-0.062952	-0.0060491	-0.014571	0.013105	-0.0025499	-0.029151	-0.040774	0.0025346	0.011102
4.14_523.2162	0.017216	-0.013043	0.025051	0.040795	0.018218	-0.049394	-0.034503	-0.034419	0.0024329	0.0097152	-0.0070351	-0.0028243	-0.0051584	0.0042371	-0.0013699	-0.015131	0.048359	0.0016682	0.031833	0.019817	0.037977	-0.064916	-0.024804	0.047611	-0.034315	0.028315	0.042673	0.023445	-0.040788	0.058532	-0.017021	-0.0058837	0.0093965	-0.031743	0.017315	-0.017719	-0.02104	0.0036293	0.03514	0.0065846	0.03499	-0.012056	-0.017315	-0.0048525	0.042646
3.57_523.2174	0.047881	-0.0048136	0.0038658	-0.025654	0.0067239	-0.015209	-0.024176	-0.020916	-0.0060786	0.01614	-0.0050455	-0.013804	0.015028	0.01485	-0.013574	-0.018371	0.017294	-0.014393	0.0027319	0.0053595	0.024446	-0.020527	-0.008493	0.024885	0.038117	0.022549	0.007925	0.002024	-0.0080928	-0.011998	0.014253	-0.038551	0.021726	-0.021806	-0.028628	0.050121	-0.047779	0.001644	-0.033511	-0.0065635	-0.018542	0.016866	-0.016842	0.001575	0.049538
8.66_523.3180	-0.0045905	0.02107	-0.016235	0.0053695	0.05562	0.016823	0.0033744	0.05331	-0.061096	0.023369	-0.0070153	0.082272	-0.0086989	0.025029	-0.0050149	0.017806	-0.006195	-0.017896	0.0076209	-0.050175	-0.0065333	0.0081527	0.0035357	0.016757	0.00024162	0.015332	-0.03056	0.010156	0.0079851	0.01315	0.020626	-0.02251	0.0092294	-0.0055506	0.014002	0.0038027	0.013609	-0.003645	0.0013078	0.018701	-0.038436	-0.012641	0.0053233	-3.0908e-05	0.0067129
9.41_523.3183	-0.0027932	0.027761	0.0054019	-0.019751	0.037201	0.03223	0.020236	-0.018101	-0.024824	-0.057411	0.0070844	-0.0070744	0.028709	0.0028006	0.012848	0.01504	0.041604	-0.011301	0.0074842	0.0022907	-0.026326	0.027405	0.004957	0.0063835	-0.027994	-0.029861	-0.010219	-0.021233	0.011029	0.026234	0.0039293	0.052073	0.003524	0.018869	0.0034004	0.00018658	-0.0077256	-0.031938	0.0023979	-0.0020307	0.0026829	-0.010742	0.004364	-0.0084014	-0.0026104
8.90_523.3183	-0.015785	0.028799	-0.026808	-0.019339	0.039168	0.029122	0.025896	0.019991	0.0021628	0.00086304	0.01636	-0.017748	0.0093773	0.016736	-0.0021307	0.020642	0.053331	-0.019126	-0.0083436	0.019085	-0.041479	0.0052904	-0.012979	-0.060892	-0.027863	-0.0010172	-0.0041724	-0.013697	-0.010869	-0.0080086	0.013696	0.044094	-0.032069	0.015778	-0.011834	0.00017338	-0.018452	-0.02139	-0.017292	-0.020245	0.00014106	-0.051175	-0.028839	-0.031586	6.0747e-05
13.86_523.3395	-0.016626	0.015298	-0.029799	0.0013815	-0.050093	0.019479	-0.028546	0.013853	-0.013429	-0.0074264	-0.0055602	-0.0099986	-0.006668	-0.020851	0.0048482	0.0014992	0.021023	-0.013855	-0.012228	-0.0011083	0.010989	0.016083	0.027701	-0.024336	0.00123	0.021408	-0.0053675	0.01746	0.012339	0.019256	-0.0046127	0.016919	0.012516	0.05096	0.016586	-0.034297	-0.0157	0.032113	-0.027389	0.0032506	-0.022989	-0.015105	-0.0014345	0.012805	0.014532
13.49_523.3401	0.002765	-0.0088579	-0.0018573	-0.014139	0.0098961	-0.050207	0.0064778	0.015455	-0.0025609	0.015807	0.029736	0.01166	0.033288	0.092415	-0.025717	0.0039038	-0.0214	0.00418	-0.031583	-0.0031575	-0.0023967	0.023027	0.02709	0.023893	-0.016027	0.016485	-0.011933	-0.024465	0.0067565	-0.019041	-0.025377	0.021114	0.0026832	-0.025826	0.008773	0.0022797	-0.043907	-0.020905	-0.0010821	0.0057942	0.017641	0.02251	-0.0049134	0.016937	-0.014354
11.02_523.3608	-0.020997	-0.021879	0.02044	0.028346	0.030809	-0.012179	0.0098662	-0.011336	0.016891	0.0095885	0.0043229	0.0098329	-0.0053499	-0.0073579	-0.01667	0.0057951	0.026306	0.01434	-0.0359	0.015901	-0.0090644	-0.02109	0.012437	0.020022	-1.7812e-05	0.011634	0.010776	-0.011189	0.014378	-0.0073276	-0.011295	0.0092786	0.043456	0.0025823	-0.0063824	0.047655	-0.0053869	-0.028752	-0.039227	-0.011243	0.028723	-0.045898	0.0088895	-0.0088274	0.012006
11.47_523.3608	-0.035328	0.0079183	0.0072438	0.012739	0.026537	-0.018623	0.0027863	-0.0045721	0.0070416	0.0019854	-0.014144	-0.0081004	0.00035159	0.0059178	-0.018263	-0.040263	0.048878	-0.010843	-0.016717	0.026365	-0.049822	0.002244	0.036848	-0.033403	0.035729	0.012814	-0.010776	0.047378	0.035251	0.016483	-0.017219	0.015546	0.0041129	-0.035025	-0.0079761	0.010391	-0.028923	0.026492	-0.0018378	-0.023803	0.00344	-0.035078	0.023728	-0.037933	0.011646
9.71_525.3764	-0.031333	-0.018664	0.019206	0.039231	0.033669	0.0047781	-0.0021859	-0.0090074	-0.0014874	-0.011206	-0.0091105	0.019657	-0.011172	-0.022859	0.0029635	-0.006586	0.043248	0.0037937	0.02241	-0.042893	-0.030974	0.036897	0.012871	0.056842	-0.023967	-0.0045296	-0.017412	0.00041305	0.027337	-0.017355	-0.0044601	0.053483	-0.0082871	0.021454	0.0031127	-0.055881	0.0084216	-0.0028523	0.0039398	0.017688	0.0055266	0.011539	0.016446	-0.014722	-0.0014292
5.19_1017.4554	0.0021482	-0.035233	0.0027355	0.0092334	0.0090269	0.016089	-0.00084143	0.035518	0.022177	0.019485	-0.024511	-0.026448	0.0070321	-0.0076132	0.037213	-0.00095087	-0.0097098	0.0026988	-0.012075	-0.016463	0.0027428	0.025666	-0.0080934	-0.020139	-0.018843	-0.001242	-0.064312	0.0017411	-0.053715	0.014476	0.00074141	0.0095833	0.0044691	0.005333	-0.03862	-0.01307	0.016391	0.001629	0.011092	-0.018262	-0.009664	-0.024434	-0.0017626	-0.029807	0.0022724
10.39_1017.7016	-0.00031942	0.012026	0.021353	0.021713	-0.012697	0.047935	-0.020744	-0.018323	0.068383	-0.048039	-0.014509	-0.017515	-0.055015	0.010546	-0.0029772	0.0037336	-0.04799	0.0019004	0.017853	0.048036	0.0015662	-0.031567	-0.030481	-0.035394	-0.018089	-0.046298	0.0048337	0.0069274	-0.050221	0.0088033	-0.037313	-0.013394	0.013667	0.010252	0.034028	0.00025225	-0.020005	0.0057084	0.0012575	-0.020415	0.0053148	-0.0072967	-0.013514	-0.011137	-0.0079857
10.89_1017.7017	0.0033561	-0.011397	0.0049352	0.0090231	-0.012104	0.013215	-0.00094974	0.00077389	-0.00017679	0.0053231	0.010908	0.010241	-0.0046965	-0.021254	-0.067567	-0.029559	-0.04727	0.048967	-0.025064	0.0055304	0.049236	-0.033282	0.028628	-0.029261	-0.0012811	0.046378	0.015103	0.021545	0.018679	-0.0024624	0.0099132	-0.051254	0.013394	-0.018533	0.0011688	-0.01889	0.0021249	0.030829	-0.021245	0.035983	-0.0026729	-0.061226	0.0047795	0.00042445	-0.0066592
5.90_1020.4345	0.012092	-0.027725	0.0048489	-0.020886	-0.0043176	-0.0055157	0.0063393	0.0016433	0.023291	-0.014843	0.0045304	0.015017	-0.01452	-0.025338	0.022981	0.017465	-0.084293	0.040113	-0.01487	0.0070442	-0.040384	0.022296	-0.006722	-0.00083879	-0.019756	0.013922	-0.10734	-0.0046525	0.026893	-0.0013371	0.00022679	0.010059	-0.035826	0.036755	-0.032011	-0.034287	0.014792	0.022261	0.045094	-0.0059083	0.030318	-0.0078425	0.011817	-0.0087529	0.0075785
4.01_1023.2958	0.00027373	-0.038603	-0.024095	-0.032001	0.0093237	0.038258	-0.016877	-0.017887	0.010229	-0.011862	0.0131	-0.0076131	0.024153	0.0033238	-0.0050964	-0.0014945	0.0026314	-0.017469	-0.0057284	-0.0089244	0.016176	0.012516	-0.019766	-0.012554	-0.02879	0.018571	0.018735	-0.010658	-0.0054242	-0.0059202	-0.018185	-0.00051684	0.0096635	-0.010647	-0.0058881	-0.0012451	0.00094266	0.0087963	0.012182	0.0085832	-0.012679	-0.0035777	-0.021644	0.014266	0.0047111
1.69_218.1023	0.028118	0.022665	-0.0067495	0.004278	-0.0041384	-0.00062718	0.03454	0.0003592	-0.017153	0.017637	0.015185	0.012724	-0.0073381	0.012327	-0.00022614	-0.02371	-0.078785	0.0068908	0.038271	0.029898	-0.022105	-0.066747	0.012082	-0.043319	-0.08625	0.031254	-0.018919	0.0005493	0.0047634	0.0075627	-0.032563	0.0029748	0.054387	-2.3947e-05	-0.061051	-0.0072792	0.0064312	-0.013251	-0.024683	0.020933	0.0073618	-0.0053529	-0.027823	0.0024506	-0.02604
2.21_219.8438	-0.023743	0.026363	-0.04168	-0.033092	0.029414	-0.025514	-0.013574	0.021481	0.0052926	-0.040964	0.019501	0.0074055	-0.040657	0.003719	-0.029457	0.021398	0.011526	-0.0048074	0.020565	0.0012397	-0.0061403	0.0018653	0.0018607	-0.017727	-0.0008988	-0.0010756	-0.0080708	-0.0074663	0.010872	-0.0028401	-0.0040308	-0.0036516	0.0074309	0.02306	-0.018841	-0.013403	-0.0097487	-0.00069148	0.0038748	0.017478	-0.046246	-0.0057305	-0.07778	0.055466	0.01115
5.76_219.8439	0.01227	-0.0016766	-0.025182	-0.012758	0.042324	0.054642	-0.0007151	0.021332	-0.023444	-0.034251	-0.070897	-0.021448	0.03651	-0.0048322	-0.0054815	-0.0090524	0.034478	0.041083	0.002342	-0.028882	0.013849	0.022943	-0.046333	-0.026371	-0.015432	-0.040928	-0.048821	-0.019658	0.0025237	0.036454	0.023305	0.0046673	0.0098137	-0.044611	0.0011893	-0.024554	-0.013763	0.013171	0.017399	-0.0082039	-0.003684	-0.029979	0.013508	0.031798	0.012667
3.44_527.1389	-0.015923	-0.037461	-0.035621	-0.050101	0.014184	0.043368	-0.014052	-0.0058707	-0.0074162	0.0057284	0.025569	-0.015343	0.013563	0.0018312	-0.0050747	-0.0038375	0.0054426	-0.01166	-0.0012807	-0.013337	0.011477	0.018461	-0.018949	-0.010455	-0.022586	0.012761	0.018199	-0.03324	-0.00066342	-0.0050113	-0.0045031	-0.0081434	0.0097575	-0.007988	-0.011337	0.014462	-0.00032198	0.012017	-0.00094847	0.0091244	0.0067421	0.0016069	-0.0078245	0.02253	0.03468
1.86_527.1574	0.013157	-0.046242	0.018815	0.010168	-0.019162	-0.023497	0.0067266	-0.055404	-0.018985	0.0057394	-0.014224	0.0014945	0.020535	-0.00035424	0.021645	0.0007179	-0.015591	-0.0024803	-0.00053389	0.016937	-0.03931	0.030232	0.042868	0.0076498	0.029468	-0.018427	0.024215	0.028753	-0.0042718	0.026793	-0.025775	0.0088002	-0.0062063	0.014047	-0.0073186	-0.0043155	-0.019295	-0.0071246	-0.002305	0.0071335	-0.0040423	-0.003029	0.010367	-0.0045896	5.7866e-05
6.45_527.2637	9.2125e-05	-0.023624	-0.017448	-0.0025282	-0.011334	-0.0058328	-0.013571	-0.0022208	0.018481	-0.02525	-0.034608	0.018765	0.0056965	0.020044	0.027653	0.035671	-0.034264	0.020346	-0.01247	-0.012218	-0.007539	-0.0018495	0.026587	-0.023601	0.0021922	-0.0066628	0.066856	0.010612	0.036864	0.021182	0.0081715	0.030521	-0.026629	-0.0011623	-0.050311	0.018457	0.00080099	-0.0045623	-0.01153	-0.0072513	-0.00054165	-0.01481	0.013208	-0.003555	-0.013772
11.24_527.2858	0.011285	0.033703	-0.015866	0.0038775	0.014192	-0.026768	0.0098348	0.058862	-0.045757	0.048417	-0.0058742	-0.0362	-0.024415	0.017925	-0.014415	-0.0084282	-0.0015409	0.017257	-4.6577e-05	0.0080255	0.025082	-0.00050829	-0.0045544	-0.017521	-0.011288	-0.0067543	0.044388	-0.018921	0.00038191	0.0099137	-0.024883	0.016062	-0.021642	-0.0077187	0.024151	-0.0037111	0.036523	0.001457	0.014786	0.026692	0.016356	-0.011291	-0.0021338	0.0011299	0.00012468
10.91_527.2934	0.032585	0.012727	0.022567	0.021687	0.0087161	-0.016688	0.016148	0.020794	0.028366	0.086533	-0.040373	0.010797	0.040657	0.072526	-0.019837	-0.030249	-0.0053523	-0.0046944	-0.019926	0.041502	-0.0033309	-0.010649	-0.0059748	0.04533	0.03999	-0.023228	0.00013958	-0.0019238	-0.019176	0.0045416	0.012866	0.054033	-0.044516	0.010384	0.0035842	0.0076247	0.029492	0.0020004	-0.0066113	0.014349	-0.013894	0.0060803	-0.0025056	0.0095053	-0.010299
8.57_527.3108	-0.0084115	-0.017674	-0.0010883	0.04508	0.071267	0.029707	-0.0027042	-0.012801	0.0037994	-0.017264	-0.013324	0.014759	-0.016444	-0.033689	-0.011915	0.00085407	0.029518	-0.0076114	-0.011853	-0.014181	-0.0037762	-0.0094723	-0.018348	0.022023	-0.0049651	0.031345	-0.035179	-0.038866	-0.0032542	-0.043924	-0.021541	0.012744	-0.0040483	0.014789	-0.010742	0.016085	0.03325	0.02199	-0.0073363	0.012033	0.016433	0.030783	0.0029908	-0.0093234	0.022876
11.47_1026.6282	-0.042384	-0.01134	0.010821	0.013048	-0.040327	-0.0076313	-0.024274	-0.0053255	-0.0072955	-0.006734	0.0011593	-0.023452	-0.041376	0.023101	0.0082172	0.00095756	0.011758	0.008159	-0.0082317	0.001552	-0.011157	-0.013302	5.6231e-06	0.0069151	-0.011211	0.021556	0.00081426	-0.0064553	0.014388	-0.0066593	-0.022284	0.027141	0.045272	0.028505	-0.020158	0.027169	0.012649	0.0043797	-0.0020727	0.0076755	0.02368	0.00021286	0.0032929	-0.0038846	-0.028266
13.65_1027.7232	0.021934	0.023663	0.023859	-0.022155	-0.033242	-0.010856	-0.020254	-0.017469	0.012087	0.026991	-0.015723	0.0039594	-0.014245	-0.00043537	-0.019497	0.014679	0.0089887	-0.022094	-0.0039739	0.02554	-0.0050993	0.033833	-0.014952	0.020196	0.052846	0.0023136	0.016089	-0.015447	-0.023781	0.0057396	-0.0053032	-0.033705	-0.0011833	0.009384	0.019702	0.024826	-0.041348	0.00043072	-0.0035014	0.0048142	-0.0044296	0.008525	-0.0012726	-0.01168	-0.0052956
14.12_1029.7749	0.0059545	-0.0010028	0.0079711	-0.03402	-0.051038	0.027513	0.060362	-0.029904	-0.0026081	-0.0070004	0.016134	-0.042187	0.012993	-0.026545	-0.037467	-0.005578	0.014267	0.019513	0.011563	0.0053576	-0.0011674	-0.005339	0.009784	-0.011342	-0.012156	0.015843	0.031781	0.016764	-0.013951	-0.024075	0.028163	-0.013843	0.005973	-0.012627	-0.018264	-0.016602	0.032823	-0.010508	-0.019812	0.0045675	0.00018227	0.0033731	0.021574	0.0029482	0.007805
13.63_219.8439	0.033004	0.0058069	-0.039189	0.015304	0.014247	0.0014033	-0.012021	0.023303	0.0076241	0.044329	0.025451	0.016064	0.001789	-0.027269	0.010902	0.00094099	0.0044814	-0.013669	0.0030088	0.015112	0.019601	-0.00013893	0.020716	-0.013989	-0.029759	0.049942	0.024563	-0.011527	-0.030196	0.0099378	0.019309	-0.015221	0.0090172	-0.0047509	-0.064563	0.00063246	-0.020886	-0.01345	-0.040766	0.021895	-0.038265	0.018899	-0.015588	0.0024828	0.032446
2.71_219.8439	-0.024179	-0.029089	0.0071759	-0.0057237	-0.038649	0.0032124	0.040568	0.024829	-0.013584	-0.0017389	-0.032409	-0.022878	0.020579	0.0015657	0.021023	-0.0089042	0.0046946	-0.009837	-0.002697	-0.0041418	0.024034	-0.013257	-0.012324	-0.0037771	-0.0077457	0.025769	-0.013235	0.018264	-0.030439	0.0011332	0.020903	0.012118	-0.039408	0.0057946	0.0068802	0.023012	0.026204	0.014982	-0.036781	0.014516	0.039389	-0.024496	0.012935	0.050653	-0.0072478
3.03_221.0445	6.7541e-05	-0.028318	0.017524	0.01466	0.023597	0.02236	-0.0090404	0.024907	-0.0016128	0.0018832	-0.024391	-0.029165	0.026685	-0.012418	0.021124	-0.033406	-0.033035	-0.039547	-0.0074478	-0.024788	0.015351	-0.008823	0.004387	-0.0050214	0.011721	-0.010628	0.018692	0.00042187	-0.0055304	-0.0018325	0.01424	0.026945	-0.022005	0.0099383	-0.022694	-0.020468	0.0018798	0.0043809	-0.00092348	-0.021434	1.661e-05	0.0090708	0.0035184	0.071113	-0.0061873
2.49_528.1173	-0.018959	-0.0020778	0.016213	-0.033449	0.014086	0.011094	-0.039433	-0.057869	-0.0054976	-0.031962	-0.0036212	-0.0066816	0.012951	-0.0027614	-0.020262	-0.0058811	0.025175	0.030935	0.0085001	-0.0070615	0.042051	0.040559	-0.042295	0.01146	0.03805	0.041258	0.008276	0.033786	-0.010148	0.039394	-0.064151	-0.025038	0.01159	-0.029804	-0.0295	0.011101	-0.00016333	-0.0091146	0.0095948	-0.028079	-0.030062	0.015824	0.0069656	0.00057596	-0.024351
0.82_528.1558	0.030027	-0.036094	-0.0015099	-0.025452	-0.0013845	0.010432	0.01532	-0.030084	-0.036094	-0.010828	-0.048007	-0.0015846	-0.0097419	0.0043514	-0.022235	-0.0027983	0.0351	-0.010397	0.028957	-0.022891	0.0096146	-0.028244	-0.0059671	-0.0084133	0.005397	0.00082652	-0.04895	0.028401	-0.016953	0.00075753	-0.01098	-0.00028273	0.012327	-0.049564	0.025837	0.01335	-0.0059199	-0.010955	-0.01217	0.018616	-0.010452	-0.0010766	-0.0010437	-0.0052204	0.02805
2.08_529.1555	-0.045184	0.026887	0.0172	0.00025389	-0.0028623	0.014314	0.011825	0.023117	0.020747	-0.017542	-0.0088558	-0.035841	-0.023871	0.019246	0.0030842	-0.0033788	0.014856	0.02601	0.010913	-0.029159	0.06189	-0.038813	-0.02576	-0.026943	-0.037787	-0.0065019	-0.017576	-0.047675	0.028206	-0.020101	0.00015003	-0.031348	0.0041757	-0.010119	-0.023105	-0.00021377	-0.038054	0.013777	0.032696	-0.0091619	-0.034296	0.038082	-0.013778	0.011387	0.0031869
2.71_529.1560	-0.029457	0.015594	0.017623	-0.042883	0.0039224	0.0012506	-0.0025986	0.0020565	0.0058218	-0.013766	-0.013389	0.012616	-0.0037709	-0.0010107	-0.017073	0.01347	0.029026	0.016543	0.02978	-0.036028	0.036755	-0.019733	0.010274	-0.036914	-0.0045076	-0.0062259	-0.048361	-0.02321	0.0053222	-0.020033	-0.01882	-0.0057962	-0.016822	0.022089	-0.032883	0.018321	-0.04532	0.0076307	-0.00048206	0.016274	-0.021593	0.0066072	-0.013059	0.0052635	-0.011978
13.85_1031.7919	0.032734	-0.024418	0.038503	0.0090404	0.055672	0.010958	0.032376	-0.029084	0.033748	-0.046409	0.019938	-0.015759	0.0014309	-0.01031	-0.0063311	0.019336	-0.011144	-0.011732	-0.0034224	-0.0051973	0.0027707	0.025661	0.025383	-0.035502	-0.021132	0.0051007	-0.0053952	0.021943	0.0042694	-0.017191	-0.00064032	0.034246	0.036451	-0.0052813	-0.011231	0.0020881	-0.056335	-0.023179	-0.015497	0.020605	-0.035113	-0.02163	-0.0029979	-0.016191	-0.040832
11.47_1033.5962	-0.035601	0.0062966	0.018694	-0.013157	-0.028319	0.036521	-0.046516	0.048007	0.015327	0.037836	-0.01408	0.010025	-0.011417	0.029037	-0.014316	-0.012855	0.0079576	-0.023257	-0.056835	-0.026203	0.012843	-0.026589	-0.0025341	0.011721	0.025362	0.0091138	0.005881	0.021592	0.048914	0.015481	-0.0074225	0.018777	-0.046103	-0.0073094	0.016689	0.010887	-0.0042953	-0.02037	0.021562	-0.0083118	-0.0067565	-0.0083284	0.015448	0.0035308	-0.026108
13.62_1033.7325	0.0048426	0.0042179	0.041075	-0.027391	0.028105	-0.00487	-0.030482	0.023528	-0.016392	0.0078156	0.025077	-0.0081653	-0.044743	0.0014834	-0.023863	0.011585	0.009027	-0.0018335	-0.011427	0.01085	-0.01452	-0.01793	0.0044824	-0.012111	0.060316	-0.0073739	-0.054103	0.0017888	0.030702	0.017813	-0.010342	-0.010938	-0.077804	0.036011	-0.0004705	0.017205	-0.0023673	-0.010361	-0.015483	0.019495	-0.014266	0.027278	-0.0015122	-0.0050701	0.027245
11.78_1035.6624	0.0082738	0.017203	0.016194	-0.039071	0.027152	-0.030514	-0.00186	0.053583	-0.05213	0.013923	-0.048314	0.01191	0.033994	-0.030893	-0.025904	0.019587	-0.03213	-0.00093892	-0.00061196	-0.017704	0.00067609	0.0047726	-0.024033	0.015449	0.0054526	-0.026401	0.022715	-0.011252	0.0067503	0.0046894	-0.037185	0.042955	-0.020851	0.0053883	0.02987	0.016996	0.047318	-0.00096285	0.011512	0.045629	-0.006821	-0.0014281	0.0076968	0.00021886	0.0020805
13.87_1036.5759	-0.029055	0.04053	-0.062835	-0.029468	-0.057722	0.03769	0.022317	0.028371	-0.027156	0.017235	-0.020623	0.026742	0.00095694	0.028551	0.012605	-0.0092111	-0.013774	-0.0075426	0.00057459	0.0077301	-0.0035991	0.012568	-0.0046939	0.010956	0.004113	0.0058349	-0.0029165	0.0060728	0.0023344	0.005199	0.0056736	-0.0046844	-0.015366	-0.0044402	0.0082804	-0.0039202	0.0019752	0.0089191	0.0085283	0.0088592	0.0010009	-0.018689	0.0045679	0.0077495	0.02857
13.84_1037.5794	0.0354	-0.0048992	0.03193	0.0072632	0.032643	0.0028757	-0.036729	-0.011495	0.0089417	-0.018888	0.041248	-0.0065284	-0.0044862	-6.8465e-05	-0.0032028	0.004094	0.033777	0.0032173	-0.045592	0.017168	0.018855	0.0091112	0.021794	-0.038862	-0.027172	0.035674	0.010445	0.01646	-0.02074	-0.017799	-0.036345	0.014204	-0.019745	0.0068764	-0.067636	-0.026718	-0.022784	-0.024939	-0.022665	0.0015305	-0.031498	0.016398	-0.0056162	0.0070341	-0.020796
7.36_221.1169	-0.024049	0.033599	-0.037424	0.014315	0.055542	-0.019983	0.016481	0.0028212	-0.00098994	0.093872	-0.037783	-0.035905	0.026492	0.014582	0.013314	-0.00077179	-0.024927	0.028526	-0.01577	0.0043605	0.0011162	-0.00069302	0.00091823	-0.0013171	-0.0055415	0.016753	0.0066808	0.0050039	-0.017021	0.0017947	-0.0073293	0.017821	-0.022894	0.037577	0.0046143	-0.014455	-0.0077072	-0.014002	-0.033139	0.0037438	-0.032149	-0.0011778	-0.0020046	-0.011904	0.0019939
11.16_221.1537	-0.031224	0.011687	-0.0020233	-0.017609	0.0057541	-0.026395	0.013879	-0.001911	0.0075027	0.011932	-0.0039485	-0.0044247	0.0064895	0.0048166	0.021421	-0.035879	0.043549	0.0019923	-0.027605	0.045811	-0.028551	0.0078173	-0.0025205	-0.041968	-0.033746	0.013493	-0.03367	-0.0043758	-0.0032733	0.029344	-0.0047474	0.034447	-0.018186	-0.007779	0.0055428	0.022128	-0.0095036	0.01801	0.020197	-0.028563	-0.002354	0.014036	0.0060749	0.013211	0.0083838
7.56_223.0272	0.0017371	0.00026698	0.020425	-0.015151	0.027855	-0.047458	0.039035	-0.03659	0.049364	0.049836	0.010488	-0.010563	0.0057441	0.021594	-0.0072813	0.01322	0.0090458	-0.01695	-0.0091764	-0.0085305	-0.015691	-0.0023029	0.00024477	-0.0086123	-0.0027288	-0.0076449	0.017672	-0.010959	-0.028323	0.011902	-0.0075242	-0.0011875	0.016022	0.013053	0.021995	0.022971	-0.013815	-0.013082	-0.0082224	-0.013946	-0.023156	-0.0084327	0.00060024	-0.01156	-0.01771
3.02_223.0602	-0.014603	0.059491	-0.028496	-0.022035	0.00045368	0.021736	-0.01957	-0.0084006	0.00774	0.02172	-0.023425	0.011466	0.003473	-0.0043983	0.01462	0.020523	-0.020133	-0.0081352	0.0070242	0.016199	-0.001386	-0.0049305	-0.0086535	-0.0035684	0.012102	-0.0098454	0.022994	-0.017126	0.0087436	-0.014592	0.012553	-0.0010968	0.013143	0.025215	-0.011584	-0.013522	-0.010454	0.001096	0.0030009	-0.0080544	-0.025565	-0.0098387	0.020177	0.0061559	-0.018142
2.48_223.0603	-0.036027	0.0040787	0.013771	-0.054212	-0.00091332	0.011024	-0.019799	-0.023489	0.0028193	-0.0015539	-0.0036289	-0.0021436	-0.0011164	0.0036499	-0.0057611	0.016202	0.0098659	0.00076161	0.026031	-0.00020283	-0.0022609	-0.020877	-0.010576	-0.0080385	-0.00020505	-0.00060625	0.011313	-0.034271	0.016867	-0.0088296	-0.0078754	0.048379	0.032356	-0.028135	-0.010085	-0.021464	0.0083844	-0.023524	-0.030052	-0.035331	-0.0054011	-0.0053231	0.018329	-0.040669	0.00027082
3.75_224.0932	-0.04217	-0.011362	-0.041906	0.015975	0.0061223	-0.0011572	-0.0050797	0.0067659	-0.0094702	0.012719	-0.034048	0.0073778	-0.0085208	-0.01006	-0.00062299	0.002722	0.008897	0.0086609	0.00072506	0.0049725	-0.010634	-0.007045	0.013882	0.019925	0.023088	0.016633	-0.0061191	-0.021227	0.0089078	-0.0045553	-0.017099	0.010374	0.0035148	-0.032807	0.0019983	-0.04432	0.0050407	0.007921	0.022534	0.01907	0.011153	0.022635	0.024631	0.018328	-0.0060042
12.05_529.3016	0.0028231	-0.022608	0.011902	0.0061643	-0.010622	-0.022107	0.032326	-0.020105	0.0030714	0.032095	-0.022126	-0.011497	0.024419	0.012429	-0.0011622	-0.020236	0.014596	0.00046939	0.001591	0.023821	0.017639	0.032443	0.0025327	0.00090598	-0.020089	-0.026245	0.00042643	0.063484	0.018252	-0.013749	-0.00046543	-0.055024	-0.0061069	0.056965	-0.019007	0.040587	0.04883	0.0016986	-0.02364	-0.011269	-0.00041216	0.026027	-0.00026691	0.027568	0.0078123
10.39_529.3527	-0.029461	-0.0046914	0.012788	0.027307	0.0017173	0.0055066	-0.005394	0.0039883	-0.00099825	0.011169	-0.00097179	0.014493	0.0039793	-0.014587	-0.050212	-0.0048148	-0.0078265	0.056363	0.014898	0.015433	-0.0066082	-0.010399	-0.01296	-0.0071918	0.013029	-0.022945	0.010104	-0.032048	-0.028458	0.007969	-0.037647	0.025342	-0.036832	-0.012283	0.01355	0.026155	0.026771	0.02594	-0.0090216	-0.0010319	-0.0099093	0.015739	-0.016196	0.082233	0.010482
10.91_529.3530	-0.023521	-0.01227	0.020894	-0.010012	0.011393	0.010224	-0.00032848	0.0361	0.0098175	0.020947	0.00020737	0.013601	0.003628	-0.0068553	-0.050729	-0.070295	-0.0030989	0.11097	-0.047883	0.024796	0.040571	0.053271	0.033869	0.034403	0.039076	-0.028827	0.012018	-0.035159	-0.013934	0.0022027	-0.011938	-0.067768	0.0023011	0.12285	0.040328	-0.007938	0.0018452	-0.086943	-0.049659	0.11442	-0.064852	0.029043	-0.0062775	0.00051696	-0.025014
11.78_530.3008	0.012399	0.017979	-0.0037148	-0.031673	0.020147	0.02749	0.0327	0.023932	-0.011603	-0.030132	0.028932	0.015127	0.0092638	0.0094466	-0.010635	-0.022482	-0.0074705	0.03024	0.00041607	0.025579	-0.023801	0.0087057	-0.031261	0.021165	-0.0046571	0.0037744	-0.0043579	0.00098934	0.033119	-0.016756	-0.012718	0.019971	-0.0049139	-0.034708	-0.008388	0.032785	-0.016702	-0.011277	-0.019236	0.033039	0.03186	0.029659	0.0045349	-0.024253	-0.0079655
3.09_531.1708	0.02682	-0.034349	0.0058926	-0.030857	0.0006233	0.021468	-0.018785	0.0054678	0.0094654	0.017158	0.0036455	0.013729	-0.0059973	-0.013672	0.035664	0.023026	-0.019603	0.022402	0.03581	0.038801	0.018664	0.013199	0.069295	-0.0046397	-0.011216	0.011081	-0.0082027	0.0024829	0.033568	-0.029285	-0.027204	0.013175	-0.0063388	0.0012624	0.014346	0.021264	-0.023865	0.0062615	0.013899	-0.003213	0.0063376	-0.0040141	0.095367	0.014931	-0.0057184
2.38_1039.3025	-0.0016097	0.026499	-0.034855	0.0046131	0.020264	0.019276	-0.019755	-0.042936	-0.0057226	-0.013383	-0.01604	-0.012825	0.022372	0.0088562	0.020916	-0.02236	0.016197	0.050062	0.089401	0.022248	-0.002728	0.025315	0.037126	0.015826	0.016883	-0.014508	0.021096	-0.033289	0.002282	-0.015075	-0.029695	0.0068182	-0.029773	0.014113	-0.026295	0.046011	-0.014166	0.0017099	0.059228	-0.014509	-0.017333	0.038883	0.019361	0.017065	-0.0070955
11.43_1043.6221	-0.060848	-0.0073385	0.00060793	0.0084928	0.00017372	-0.033216	0.048019	0.010672	0.010076	-0.012578	-0.010136	0.0033185	-0.027194	0.048312	-0.00060268	-0.0045697	-0.010128	-0.0014995	0.0054559	-0.022573	0.0042596	-0.0021098	0.023129	0.012835	0.0086433	0.0059466	0.00044213	-0.00015749	0.0079801	0.01223	-0.01196	-0.025625	0.018676	-0.0079487	0.021203	-0.023176	-0.0021517	-0.0049349	0.00068891	0.001093	-0.00074228	0.0099686	0.017672	0.013007	-0.0047587
2.91_1045.2344	0.0216	-0.032334	-0.01057	-0.027537	-0.005572	0.015453	0.0075154	-0.026664	-0.017819	-0.0016709	-0.03287	0.005646	0.0055933	-0.0018798	0.0079976	0.0069776	0.0076739	0.012181	0.031442	-0.0016012	-0.033467	0.0034113	0.054519	-0.031537	0.027542	-0.016965	-0.0053164	0.02161	-0.0064819	0.013786	-0.024139	0.014186	-0.013712	0.0021683	-0.00015665	0.03076	0.01015	-0.0020481	-0.014203	0.018128	-0.0012427	-0.014225	0.0080417	-0.0040668	0.0024667
10.40_1046.6687	-0.0058375	-0.0048765	0.035224	-0.0035746	0.0015158	0.018899	0.064978	-0.013418	-0.051988	0.024495	0.013068	0.023338	-0.029691	0.039506	-0.0060412	0.027628	-0.025352	-0.0006449	0.011278	-0.00056467	0.0092716	-0.0051257	-0.04953	-0.0027451	0.057075	0.015474	-0.019329	0.0065789	0.02624	-0.0013043	0.026006	0.0040322	-0.031732	0.015264	0.01017	0.014345	0.0037588	0.022416	0.0082785	-0.020869	-0.040287	0.051892	-0.019199	-0.0046019	0.039366
2.93_1047.2458	0.024809	-0.039554	0.015446	-0.025188	-0.029788	0.0052628	0.024126	-0.0023587	-0.0016238	0.0020848	0.014438	0.0010812	-0.010146	0.0030487	0.018957	0.011072	0.0030322	0.0073139	0.014346	0.01924	-0.015822	0.01815	0.042424	-0.027871	0.032809	-0.013865	0.0019994	0.024214	-0.0040466	0.016607	-0.0013057	-0.0069981	-0.00044063	-0.040025	0.0032216	0.0060756	0.0014949	-0.0060134	-0.015243	0.013681	-0.016837	0.0030679	-0.0013237	-0.0065305	-0.033595
10.92_1048.6848	0.01662	-0.0011736	0.019937	-0.029608	-0.0098683	-0.012475	0.0073373	0.02438	-0.0073502	-0.023996	0.02539	0.019689	0.0070202	-0.0065595	-0.023364	-0.096771	-0.032262	0.081481	-0.011572	-0.01432	-0.021538	-0.032869	0.023318	-0.016161	8.4633e-05	0.04559	0.011782	0.0024739	-0.039987	-0.057249	-0.023618	0.01508	0.00037143	0.009944	-0.014956	-0.00063722	-0.078276	0.007072	-0.034503	-0.06263	-0.034936	0.07541	0.055571	-0.022388	-0.0054558
1.70_226.0345	-0.013623	0.050409	0.023177	-0.018186	-0.0064369	-0.0013407	0.010502	0.0014472	-0.028784	-0.010173	-0.0057391	0.012913	-0.014799	-0.014315	0.004643	0.038839	-0.015369	-0.010976	0.0024872	0.0046757	-0.012437	0.0016698	-4.1142e-05	-0.0037955	0.027802	-0.0018233	0.01148	0.0073593	0.0085616	-0.0085306	-0.0085884	0.019464	-0.009598	0.041131	-0.00045915	-0.016067	0.022385	-0.0022364	-0.0040562	-0.024142	-0.0074607	-0.0051072	0.015399	-0.00071019	-0.050026
3.03_227.0527	-0.007998	-0.029733	0.023386	0.0092753	0.065686	-0.013869	0.015895	-0.057165	0.056881	0.036277	0.0059058	0.00024846	8.4644e-05	-0.025646	0.0098489	-0.011041	-0.070062	-0.047942	-0.061766	-0.025255	-0.012282	0.0010083	0.036305	0.05398	0.01912	-0.019395	0.038109	0.021162	-0.021653	-0.053326	-0.040038	0.01376	0.055128	0.027267	-0.048233	0.0015209	-0.028445	-0.0079963	0.080487	0.0020906	-0.012497	-0.032148	-0.0069509	0.016504	0.033614
1.61_230.0119	0.01407	0.022898	-0.003962	-0.025866	0.033793	-0.00089306	-0.0285	0.027432	-0.050363	0.047883	-0.023086	-0.049904	-0.0025593	0.026957	-0.011207	0.010442	-0.0063984	0.015493	-0.011976	-0.01255	0.010537	0.0024066	0.0020101	-0.01549	0.0083703	-0.0098968	-0.015365	-0.011348	-0.0069837	0.0056841	0.0053599	-0.0069828	-0.016623	-0.060012	0.012845	0.0057438	0.011504	-0.0024996	0.014605	-0.042265	0.0055724	-0.011678	0.013295	-0.0017951	0.013265
2.48_531.1708	-0.025338	-0.019941	0.013685	-0.030297	0.0031388	0.0082433	-0.031866	0.0070123	0.0099552	0.0078888	-0.0040597	0.0035487	-0.017506	0.00060111	0.049935	-0.013339	0.01925	0.011788	0.050132	0.058947	0.020449	0.0349	-0.027507	0.0032045	0.0048385	0.01882	0.025046	0.028918	0.066487	-0.038508	-0.032502	0.027692	0.0036869	0.0086504	-0.038005	-0.017441	0.0047359	0.022147	-0.012659	0.0039823	0.020794	0.034521	0.055362	-0.049289	-0.0077926
4.11_531.2386	0.02364	-0.019854	-0.018293	-0.0086175	-0.025626	-0.010861	0.033872	0.020456	0.0042168	-0.00072561	-0.024709	0.0033554	-0.031712	0.0067065	0.011572	0.023174	0.017481	0.021964	0.0202	-0.035264	0.0065349	-0.0059934	-0.029743	-0.0028733	-0.039437	0.043448	0.05662	0.029615	-0.001347	0.0057886	-0.019743	0.023552	-0.01182	0.024812	-0.022559	0.011851	-0.0065481	0.0242	0.011342	-0.0067931	0.0014013	-0.017449	0.0088917	0.0014259	0.0066975
11.40_531.3106	-0.010659	-0.03007	-0.019892	0.02294	-0.00041613	-0.019907	-0.014014	0.05526	0.0095687	0.0043764	0.040055	-0.023964	-0.037505	-0.08105	0.024558	-0.012199	0.044065	0.0054407	-0.0044046	0.064755	-0.00014864	-0.021697	-0.0034684	0.017932	-0.021693	0.011689	0.021273	0.0045472	0.024589	-0.036309	-0.01101	0.0067704	-0.014765	0.044257	-0.038463	-0.029616	-0.031995	-0.0076259	0.012123	0.0050637	0.013442	-0.011528	-0.013627	-0.027446	0.0050962
4.86_531.3178	0.020158	-0.024714	-0.00055606	-0.022248	0.027112	0.011133	-0.020089	-0.011844	0.0016724	-0.0059502	0.0075962	-0.012292	-0.00080574	-0.0021621	0.022617	-0.016713	-0.053018	0.021156	0.011055	-0.019253	0.013051	-0.0081039	0.0077103	-0.011704	-0.036358	0.01975	-0.029516	0.0022351	0.013184	0.010744	-0.0045414	0.0050239	0.011769	-0.0010534	-0.018459	-0.00032536	0.0089717	-0.0041305	-0.01272	-0.004447	0.0080365	-0.0048719	-0.009108	0.025217	-0.0088171
10.26_531.3311	-0.017072	-0.0056872	-0.02386	0.027085	-0.017088	-0.0061281	-0.015469	0.0024757	-0.0079995	0.0087156	0.0070059	0.0043498	0.0091366	-0.027344	-0.064243	0.015849	0.016687	-0.0052328	0.032792	0.0010365	-0.045496	0.0035711	0.014894	0.024505	-0.011009	-0.0091164	0.0018223	0.036098	0.020505	-0.0013319	-0.034124	0.015582	0.009838	0.0053866	-0.029302	0.036099	-0.044555	0.028566	0.014697	0.032453	-0.037298	0.002249	0.058649	0.01561	0.0016176
8.75_531.3317	-0.014928	0.012269	-0.0018212	0.037918	-0.024229	-0.0011119	-0.0081666	-0.0085443	-0.01673	0.028924	-0.0047778	0.0024043	0.0090639	-0.015028	-0.09351	0.0076276	0.0027699	-0.012353	0.014447	-0.025061	-0.042271	-0.03502	0.020874	-0.0030454	-0.023423	-0.024362	-0.012504	-0.011418	0.00525	0.0010013	0.025841	-0.00052818	0.003078	0.011891	0.038673	0.028593	0.0050733	0.042771	0.0020746	0.021437	0.0088227	0.017016	-0.004587	-0.011423	0.0007345
4.05_532.1448	-0.037728	-0.00040569	0.0056962	0.011314	0.022962	0.00026409	-0.0061265	-0.008316	-0.017218	-0.016588	-0.0072026	-0.011642	-0.0017825	-0.012385	0.0070874	-0.050396	-0.02058	0.0061509	-0.0044779	-0.030584	0.047356	0.018059	-0.013348	-0.0042217	0.039208	-0.0036747	-0.0073419	-0.014494	-0.016867	0.014864	0.017684	0.02928	-0.017233	0.0098799	0.010677	-0.016649	0.046288	-0.0075537	-0.036618	-0.0068341	-0.015786	-0.014641	0.0084383	-0.012535	0.0018155
4.33_532.1451	-0.025782	-0.011832	0.030635	0.029656	0.042281	0.02019	-0.009829	-0.0076236	-0.013667	-0.010668	-0.040898	-0.029863	0.029319	-0.011121	0.023841	-0.023362	-0.005758	-0.00083048	-0.0012668	-0.0047163	0.023928	0.00068352	-0.04757	0.010623	0.027888	0.017484	-0.018915	0.010919	-0.0093247	0.0072094	-0.011629	0.020593	0.0028965	-0.013165	-0.0030787	0.024877	0.0098512	0.023512	-0.011741	-0.013652	0.020222	0.0066172	-0.01151	-0.016032	-0.007017
4.68_533.1653	0.01948	0.012373	-3.6966e-05	-0.02285	0.0096701	0.039762	0.013404	0.021558	-0.018412	-0.039793	0.02655	-0.0085825	0.0034714	0.0023099	0.016327	0.017181	-0.026761	-0.0023784	0.018192	0.0097983	0.0046189	0.011943	0.019108	-0.01939	-0.0056827	0.0088459	-0.052201	-0.025517	0.0087373	0.018485	-0.011158	0.041888	0.026778	0.023051	-0.017001	0.0071968	0.0080048	0.040267	-0.019235	0.0062535	0.00090453	0.012779	0.061095	0.031104	-0.0040023
2.81_533.1862	0.01904	-0.0399	0.0076548	-0.025922	0.0038041	0.017606	-0.024627	-0.011577	0.0037581	-0.002223	0.018047	0.004303	-0.017224	-0.0031495	0.025962	-0.0070637	-0.013692	0.020507	0.021751	-0.0066856	0.010296	0.007252	0.033733	0.039621	0.031994	-0.025602	-0.0019967	0.021686	-0.015761	0.015322	-0.031109	-0.017787	0.0017846	-0.01489	0.0061067	0.0022271	0.0064308	0.0013538	-0.014192	-0.002619	0.024716	-0.0056077	-0.003883	0.0059239	0.0056401
9.20_1058.6152	-0.039624	-0.024994	0.019615	-0.0037693	-0.028453	-0.028927	-0.019138	-0.0016274	-0.0087327	0.0018437	0.010874	0.0086643	-0.0041253	0.037054	0.00010917	0.0044799	-0.010011	-0.014114	-0.0054307	-0.000621	0.0015208	-0.0083661	0.010779	-0.0028867	0.017156	0.001516	-0.013857	0.01163	0.0043664	-0.010236	-0.024436	0.012013	-0.0036978	0.016354	3.0947e-05	0.011121	-0.00026929	-0.0044066	0.0073041	0.0081674	0.0010206	0.0031513	0.0019174	-0.0027789	-0.01366
10.39_1059.7125	-0.028812	-0.0048384	0.00015527	0.032903	-0.0026109	0.011101	-0.015924	0.0024959	-0.020117	0.0064088	-0.00029796	0.0098637	0.0094163	-0.0070861	-0.069998	0.017464	-0.016912	0.024522	0.03708	0.030975	-0.0090877	-0.036378	0.0085652	0.034261	0.017051	-0.0083129	0.0040549	-0.0065867	-0.010516	0.025751	0.0047119	0.0032639	-0.014892	0.018822	-0.015954	-0.046812	0.023422	0.005267	0.027324	-0.00058522	-0.00051341	0.027701	-0.020231	-0.017812	-0.005186
10.90_1059.7130	-0.035886	0.012079	0.021318	0.0040695	0.010436	-0.0099095	-0.0030152	0.013985	-0.0020317	0.0069939	0.0072087	0.016037	0.011223	0.014431	-0.042885	-0.058098	0.007856	0.091368	-0.046844	0.016441	-0.0063211	0.0047344	-0.057996	-0.015555	0.004662	0.018464	0.024414	-0.0024328	-0.019122	0.01569	-0.02822	0.013061	-6.9008e-05	0.01082	-0.021756	-0.029948	0.037558	-0.0062514	-0.035356	-0.0022168	0.016571	0.00741	0.032989	-0.0044213	-0.01883
2.42_1061.2761	0.013637	0.013304	-0.028076	0.0039341	-0.0058761	-0.052197	-0.0056306	0.0064828	-0.018195	-0.0093097	0.0097423	0.016162	0.0094384	-0.0034024	0.0287	-0.025142	-0.017836	-0.047838	-0.0077926	-0.014831	-0.030719	-0.057302	-0.017242	-0.034401	0.016168	-0.080014	0.022622	-0.03775	-0.036821	-0.010392	-0.052487	-0.015281	-0.011051	-0.0060212	-0.042065	0.0078211	0.002487	-0.0087487	0.017625	0.029206	0.012186	0.043514	-0.014489	-0.058701	-0.047015
2.47_1063.3505	-0.030857	-0.00099673	-0.010553	-0.050319	0.0042206	0.027629	-0.036851	-0.029693	0.0062055	0.017681	0.015303	-0.0031256	-0.00030138	0.0017905	0.0009951	-0.0036917	-0.0018855	0.014342	0.072413	0.011358	-0.0082793	0.014166	0.022397	-0.015094	0.021786	-0.010293	0.0033232	0.013755	-0.0051303	0.018396	-0.034684	0.021661	0.039401	-0.0372	0.0066307	0.0058688	-0.014709	0.003411	-0.023717	0.0020713	0.0030762	0.01412	0.012117	-0.0046203	0.02917
12.49_1063.7231	0.013882	-0.018415	-0.031645	-0.009967	-0.038629	0.012075	0.0080693	-0.0014569	0.056758	-0.0077545	-0.021682	-0.025791	-0.044614	0.042162	-0.021304	-0.024895	-0.012972	-0.017942	0.0080014	-0.0052366	0.0055855	-0.0042144	0.027677	-0.054719	-0.0081999	-0.012189	0.019461	0.010673	0.028052	0.020021	0.0042446	0.02785	-0.0079041	0.024341	0.0076265	-0.021265	0.0059514	-0.014312	-0.01694	0.0037514	0.0075255	0.0010117	0.0037616	0.0048467	-0.0055457
8.88_1064.5810	-0.028404	-0.0029955	0.020747	-0.027955	-0.022761	0.029917	0.040791	-0.014708	0.012686	0.012311	0.016338	0.02014	-0.014106	0.040374	-0.0091341	0.019211	-0.0094208	-0.0091072	0.0015206	-0.027756	0.0077745	-0.010692	0.0016752	-0.0077607	-0.020957	0.023112	-0.00056726	-0.002281	-0.029037	-0.0097464	-0.028394	0.0072459	-0.026029	0.023621	0.025249	0.016023	0.038365	0.0072977	-0.02765	-0.0043002	0.017856	-0.016803	-0.0092356	-0.008652	-0.004463
9.19_1065.5858	-0.0039922	-0.012783	0.030603	0.0065182	0.025406	-0.025663	0.028222	-0.0052935	0.064083	0.06147	-0.011335	-0.024751	0.028222	0.020366	-0.028416	0.021329	-0.0080102	-0.012504	-0.011052	-0.021164	0.019577	-0.02459	0.0086531	0.02316	0.01834	0.031702	-0.0017496	-0.0097749	0.0081523	0.003788	0.015331	-0.00017001	0.0066635	-0.059547	-0.013177	0.012513	0.026319	2.0698e-05	-0.022483	-0.017271	0.0002299	0.020524	0.014482	-0.005469	0.0084379
10.89_1065.7214	-0.025906	-0.0096792	0.027137	0.015035	0.027277	-0.012056	-0.0014325	-0.0064652	0.016975	0.016494	-0.0081578	0.015495	0.0082477	0.0081614	-0.028247	-0.034912	0.013601	0.060083	-0.020998	0.0096841	-0.019739	0.0076487	-0.0053547	0.0063932	0.013498	0.01565	0.0055119	0.011151	-0.011085	0.0063538	-0.019676	-0.0025328	-0.0085405	-0.019427	0.0091392	0.026047	-0.011176	-0.0061784	-0.017533	0.021879	-0.00029233	0.0061164	-0.00714	0.017613	-0.012619
2.67_236.0554	0.014558	0.048752	0.013674	0.0022199	-0.012012	-0.0047129	0.01436	-0.0050288	0.0076872	0.0095572	-0.013406	0.0068274	0.0015699	0.0021283	0.032719	0.014623	0.0060312	-0.024691	-0.0057463	-0.010737	-0.015655	-0.0090942	0.0007236	-0.032432	0.01135	0.015398	-0.01275	-0.038338	-0.00054318	0.0093251	-0.0070671	0.013835	0.0084306	0.0018656	-0.0048374	-0.049023	0.024806	0.025754	-0.026947	0.018803	0.0066436	-0.023161	-0.0074677	-0.023025	-0.029064
8.49_236.1053	-0.021411	-0.042059	0.01929	-0.02521	-0.0062371	-0.026155	0.018083	-0.038094	0.04387	-0.016296	-0.0071237	-0.036829	0.0068555	-0.019509	-0.0079335	-0.0082846	0.022814	0.0010038	0.010404	-0.0060358	-0.0035527	-0.042229	0.02516	-0.017927	0.014562	-0.020771	-0.036189	0.017764	0.0076487	0.0014182	-0.022231	-0.017123	-0.023993	0.029948	0.010148	0.029731	0.011216	-0.017251	-0.00051451	0.011034	-0.001985	0.0057494	0.00041985	-9.6819e-06	0.017724
3.29_239.0914	0.023101	-0.01324	-0.010265	-0.014388	-0.0025482	-0.034727	-0.0051614	0.019782	0.017315	-0.015147	-0.0010507	0.0077023	-0.010479	0.0040345	0.026329	0.01164	-0.024159	0.035949	-0.014562	-0.020282	-0.036688	-0.026665	-0.016291	-0.0069473	0.010797	0.0017392	0.0056385	-0.014453	0.0035786	-0.018971	-0.0087124	-0.005414	-0.010021	0.0071222	-0.0014732	-0.02517	-0.020481	0.032069	0.0039312	-0.026488	0.027931	0.0036291	0.051906	0.031514	-0.020231
2.49_241.0010	-0.019481	0.030197	-0.0080532	0.023652	-0.0106	-0.025511	0.025946	-0.0079116	0.01509	-0.0016689	-0.0080166	0.015639	0.00088866	0.011611	0.021068	-0.025545	0.0099403	0.038191	0.058288	0.0010463	0.04455	0.018847	0.012033	-0.036692	0.0082378	-0.034789	-0.011671	-0.01402	-0.022963	0.0055453	0.015851	0.0038983	-0.050202	-0.021041	0.022042	-0.045497	0.0019298	0.0072037	-0.015315	0.024604	-0.0019584	0.00071328	-0.0044885	-0.022926	0.0037624
1.61_241.0016	0.01439	-0.021428	-0.0087441	0.014101	-0.028367	-0.0049094	-0.054964	0.052848	-0.0089258	0.022121	-0.010553	-0.00057155	0.013496	-0.010476	0.057242	-0.0080106	0.0009868	0.011664	0.029959	0.02266	-0.030065	0.033412	-0.019791	0.04081	-0.0093342	-0.015469	0.019635	0.026489	-0.035995	0.00063421	-0.01868	-0.0045823	0.0063939	-0.028901	0.018972	0.032129	0.00877	0.021247	0.014952	-0.02483	0.051501	-0.02256	0.032915	-0.0030671	0.00205
9.17_533.3472	-0.022598	0.015246	0.0036428	-0.034171	0.02384	-0.017802	0.043075	-0.012836	0.021736	-0.02318	0.034772	0.012533	-0.0085679	-0.030187	-0.0047628	0.027913	0.0094787	-0.02782	0.019644	-0.018822	-0.026979	0.044816	0.017755	-0.016118	0.0018	-0.018159	0.039808	-0.024117	-0.016432	0.056653	-0.017417	-0.0029727	0.050158	0.0054639	0.028039	0.028213	-0.028509	-0.045237	-0.036529	-0.010159	-0.00066374	-0.0067647	-0.010205	-0.023953	0.014531
9.39_533.3473	-0.0014862	0.029501	0.010882	-0.024018	0.015328	0.015189	0.030817	0.01101	-0.013216	-0.040227	0.021532	0.0032633	0.019331	0.0080954	0.027654	0.0017509	0.055279	-0.02403	0.013826	0.004819	-0.036237	0.036337	0.02042	0.040685	-0.039249	-0.027534	-0.0031409	-0.04024	0.027337	0.033807	0.0146	0.045638	-0.014683	0.012243	-0.0028208	0.0046793	-0.0056109	-0.022016	0.010993	0.021501	0.010749	0.0099718	0.0056774	-0.046326	-0.009166
8.64_533.3473	-0.0092741	-0.020083	0.014312	-0.021627	-0.042085	0.026543	0.0036338	-0.0045569	0.019001	0.041366	0.0891	-0.0055412	0.016692	-0.0033538	-0.018342	-0.0044254	-0.0059372	-0.035865	0.0044742	-0.0067493	0.034131	-0.014604	0.0054625	-0.04676	0.0095039	-0.0099922	0.0033072	-0.0015288	0.0026079	0.027445	0.0066728	0.025827	-0.055288	0.02436	-0.025004	0.017073	0.021722	-0.010298	-0.010558	-0.0013495	0.0063311	0.0004315	-0.0092799	-0.0026569	-0.001999
8.91_533.3474	-0.03626	0.0078111	-0.0074056	-0.0027435	0.015901	-0.024396	0.0034984	0.010192	0.002972	0.0036624	-0.0027244	-0.0081557	0.0075087	0.012375	0.027283	-0.0095464	0.053755	-0.041275	-0.031283	0.021881	-0.028121	-0.015823	-0.011397	-0.025418	-0.047298	0.026522	-0.01393	0.02316	0.0078272	0.035696	0.034194	0.0085362	0.022224	0.018328	0.038651	0.032011	0.013076	-0.016142	-0.019062	-0.022504	-0.014745	0.0050564	0.047495	-0.040819	-0.0082348
3.82_534.1598	0.0114	0.0016726	0.0050863	0.014852	-0.0052437	-0.025675	-0.05518	-0.077925	0.0040487	0.041322	0.058054	-0.0067174	0.078972	0.0099937	0.021325	0.01072	0.0036663	0.034864	-0.032681	-0.022923	0.0036853	0.022922	-0.0089436	-0.0029528	0.012037	-0.002771	0.042149	0.011413	-0.01825	0.02225	-0.0065512	-0.00095178	-0.016835	-0.014584	-0.0030852	0.0059371	-0.0066501	-0.021016	0.02379	0.018214	-0.017097	-0.01763	0.02995	0.0011537	-0.0037365
10.86_534.3507	-0.012032	-0.039116	0.0035254	0.043196	0.0096916	0.0065721	0.019901	0.037211	-0.0080688	0.0056174	0.010953	0.029208	-0.031216	-0.071572	0.0053211	-0.022522	0.046051	-0.014494	-0.016624	-0.01918	-0.043795	0.03221	0.020984	0.00094295	-0.0067577	0.018726	-0.014649	0.018491	0.023282	0.044075	0.024332	0.029271	0.013028	0.070168	-0.039702	-0.0049224	-0.010916	0.020332	-0.034118	0.015791	-0.034262	-0.038973	0.012741	0.001976	-0.014838
4.11_535.1442	0.020371	-0.0046399	0.0040925	-0.0071822	0.031823	0.0057125	-0.018685	-0.0077667	-0.029052	-0.00022162	-0.024891	-0.0022887	-0.00069496	-0.0074109	-0.0078529	-0.0017177	-0.010164	0.015091	0.014211	0.028704	0.085667	0.037835	0.10127	0.018739	-0.019506	0.080109	-0.071472	-0.029567	0.030268	0.0018625	0.058202	0.049708	0.083746	0.10657	0.04503	0.084749	0.0089942	-0.011127	0.079534	0.045562	0.0092832	0.053817	0.068668	0.099695	-0.038883
3.52_535.1445	-0.033737	-0.0093135	-0.015998	0.0049502	0.028971	-0.005345	-0.011708	0.001497	-0.015535	-0.020382	-0.0011531	-0.026904	0.010756	-0.006517	0.0025809	-0.05539	-0.0096262	0.0045732	-0.0054502	-0.033495	0.020114	0.0028729	-0.0024969	0.0041194	0.010137	-0.013911	-0.012997	-0.0092718	-0.024523	0.026626	-0.00085361	-0.0094203	0.010199	0.025161	0.008848	0.0073419	0.036804	-0.0019024	-0.010991	0.011172	0.015252	-0.013682	-0.037389	-0.025583	0.01899
10.38_1065.7217	-0.028048	-0.0157	0.017268	-0.0019081	-0.025617	-0.021277	-0.0084748	-0.020936	0.0058983	0.032502	0.012325	0.0038953	0.009614	0.00089076	-0.014617	0.023486	-0.0024644	0.0060165	0.017687	0.03619	0.0015242	-0.0057035	-0.013533	0.0036734	0.036985	-0.00045132	-0.02631	-0.0056513	-0.00032387	-0.011154	0.010612	0.058981	-0.020679	-0.020654	0.0014075	0.024396	-0.0049228	0.0026907	-0.0069327	-0.0015184	0.0098549	-0.0042255	-0.011044	-0.0090456	-0.021009
11.02_1068.5638	0.01885	-0.020031	0.040583	0.03929	-0.0075601	-0.013427	0.023519	-0.010362	0.043602	0.062339	0.023005	0.04556	-0.040625	0.041697	-0.02226	0.0093957	-0.019862	-0.051771	-0.039039	-0.057716	-0.0082929	0.0030476	0.034909	0.01187	0.022027	0.038105	-0.0061665	0.02313	-0.039904	-0.034489	0.00013161	0.08261	-0.0097616	-0.0052017	-0.060415	0.0023389	-0.0050361	-0.051824	-0.045809	-0.010024	-0.057463	0.019633	0.0083168	-0.00031103	-0.0035917
11.47_1068.5654	-0.0060395	0.021615	-0.023302	-0.011097	0.011735	0.039515	0.0068951	-0.0019153	0.014747	-0.017909	2.2931e-05	-0.012162	-0.014529	0.024654	-0.026099	-0.014405	0.055377	-0.026411	-0.02812	0.034908	0.00031872	0.00062357	0.042559	-0.042362	0.046592	0.023035	-0.023409	0.08787	-0.039973	-0.033656	-0.06614	0.0053446	-0.028629	-0.069545	-0.010211	-0.03829	0.04962	0.041457	0.018937	0.037854	-0.017768	0.0016864	0.017807	-0.040218	-0.027468
6.68_242.1751	-0.035136	0.0034254	-0.015244	-0.032055	-0.031505	-0.00097512	0.014736	0.0072902	-0.01246	0.008953	-0.011292	-0.0031834	0.02008	0.0067508	-0.0086746	0.010892	0.0093975	-0.0078185	-0.0093069	-0.015959	0.0033822	0.012866	0.008725	0.0014473	0.019592	0.010931	0.029239	0.035562	0.015474	-0.0064677	0.0061989	-0.065147	0.027851	0.020239	0.008348	0.017045	-0.059747	-0.012088	0.058774	0.028881	0.013299	-0.04381	-0.049742	-0.042715	-0.010282
3.80_245.0919	0.054199	0.023063	0.010608	-0.03177	-0.029369	-0.013768	-0.030786	-0.00099401	-0.0031002	-0.0086647	0.018384	-0.028084	-0.0028741	-0.016468	-0.029894	-0.019217	0.040533	0.0057579	-0.023978	-0.029441	0.015695	0.0019025	0.052553	0.010975	-0.034358	-0.00018431	-0.010371	-0.011266	-0.010717	0.032909	0.00018023	-0.016326	-0.0030695	-0.027393	-0.028916	0.033114	-0.0036314	0.010061	-0.005134	-0.018566	0.012506	0.0099947	-0.011595	0.0037302	-0.008072
8.51_248.0794	-0.019223	0.012301	-0.0047125	-0.0016025	0.038954	-0.0048497	0.0085581	-0.022248	-0.025146	-0.02109	-0.025488	-0.021653	0.028657	0.00030886	0.013585	0.032795	-0.017385	0.00043472	0.003734	-0.04371	-0.034862	0.048362	0.0021655	-0.035715	-2.2775e-05	-0.05112	0.016775	0.063785	0.054705	0.011202	0.046298	-0.12783	-0.031374	0.0524	0.10024	-0.018327	-0.01799	-0.08837	0.052211	-0.0034452	0.023299	-0.023028	0.024024	0.070484	0.0088175
3.31_249.0603	0.025411	-0.0069852	0.023355	0.019564	0.0093303	0.0056902	0.027342	0.0013525	0.021459	0.051132	-0.02911	-0.051417	0.013172	-0.035193	-0.0078765	-0.043125	-0.013629	-0.026382	0.012571	0.027041	0.0095166	0.009119	0.0059169	-0.024697	0.0091717	0.010514	-0.0040865	0.00024706	0.0098216	0.030298	0.0081812	0.032601	0.030923	-0.0044336	-0.0099342	-0.022567	0.0010705	0.011585	0.019479	0.00016904	-0.0004525	0.008658	0.0082431	0.015007	-0.0049288
2.24_249.0966	0.026301	0.029285	-0.039704	-0.0046648	-0.01722	-0.010458	-0.018827	-0.00534	0.02026	-0.0099769	-0.014744	-0.027219	-0.045852	0.019334	-0.012336	-0.015602	0.032026	0.013642	-0.010854	0.00062642	-0.014708	0.034956	-0.039328	0.043162	0.022746	-0.011207	-0.013253	-0.010294	-0.03052	0.011595	0.013865	-0.0018957	-0.0030288	0.018149	-0.011275	0.0025657	0.010675	-0.0071165	0.0089934	0.00024425	0.001478	0.0073361	0.013642	0.0040432	0.012944
1.70_249.0967	0.031082	0.041502	0.018951	-0.01308	-0.022176	0.011912	-0.0066098	-0.0068798	0.012488	-0.0061305	9.7343e-06	-0.0020268	-0.0077838	-0.0030848	0.0048812	0.0071321	0.03877	-0.017878	-0.02033	-0.035008	0.020117	0.047717	-0.006352	0.01719	0.009691	-0.009362	-0.00026429	0.00090443	-0.0089115	-0.013461	0.012058	-0.0014958	0.0077241	0.005635	0.013	0.0075653	-0.0073454	0.016627	0.020181	0.0094729	0.01523	-0.0068033	-0.013619	0.0012643	0.020533
1.00_249.9323	0.013223	0.055229	-0.042481	-0.0099892	-0.02229	-0.017141	-0.0073301	0.02964	-0.044884	0.058661	0.033722	-0.0237	-0.030593	-0.027008	0.0050825	0.0078983	-0.0035812	0.0034746	0.0074144	0.023635	-0.021261	-0.0079901	-0.010339	-0.0054328	-0.014566	0.009016	0.004241	-0.002493	0.0009032	-0.010203	-0.0094362	0.0041606	-0.0099665	-0.0098752	0.00019521	-0.0098963	0.0042818	-0.00083859	0.0043301	0.0045177	0.025263	-0.014859	-0.0035476	0.0049872	-0.029725
3.64_535.1805	0.035681	-0.028927	0.013975	0.0016604	-0.015139	-0.025768	-0.057892	-0.0085052	-0.015292	-0.018559	0.02943	0.039094	-0.05352	-0.022678	0.020656	0.0037786	5.4873e-05	-0.0069951	0.0056734	0.025157	-0.018897	0.020026	-0.013759	0.016476	0.024198	-0.0025089	0.014542	0.0042771	-0.012678	0.027602	0.0063567	-0.040272	0.018287	-0.010351	0.025224	-0.0071834	0.0071994	-0.018462	-0.024963	0.022164	0.0053658	-0.0065424	0.0017626	-0.01834	-0.0062683
3.96_535.1809	-0.015778	0.0036742	0.0075888	0.0067528	0.036006	-0.013803	-0.018608	-0.048341	-0.034311	-0.035345	-0.019329	-0.010186	0.025441	-9.3349e-07	0.0085411	-0.0069401	0.010773	0.014145	0.0075972	-0.0064301	0.00075743	-0.047623	-0.025311	0.033721	0.012757	-0.024925	0.0099904	-0.017864	0.020565	-0.027324	-0.016805	0.0040596	0.0067646	0.023102	0.011823	0.018774	0.052914	0.03912	-0.023883	0.011212	0.023949	0.022547	0.017805	-0.0061757	-0.010441
5.79_535.3262	-0.014073	-0.0034035	-0.01692	0.042386	-0.057094	0.023704	0.011849	-0.034292	-0.0022965	-0.0056432	0.0078755	0.014612	-0.060185	0.022977	-0.011461	-0.015395	-0.0043475	-0.013467	-0.0046631	-0.0050885	-0.022888	-0.012967	0.013025	-0.0028891	-0.01899	-0.028474	-0.017225	-0.0062036	0.0008681	0.02792	-0.0050338	0.014105	-0.0034589	0.012418	0.029408	0.012478	-0.025632	0.035563	-0.030771	-0.027096	-0.016778	-0.02011	0.03516	-0.0076488	0.0024705
7.49_535.3267	-0.022406	0.0013773	-0.0073209	0.043998	-0.0096703	0.020936	-0.0068777	-0.0028337	-0.0026538	0.008053	0.0041975	-0.0097536	-0.001695	-0.009134	-0.09161	0.028965	-0.019138	0.00093214	0.011328	-0.02236	-0.0060278	-0.011873	0.0097191	-0.036522	0.03663	-0.013262	0.012215	0.0096863	-0.01111	0.0099834	0.023676	-0.0060519	0.0028567	-0.006813	-0.017685	-0.0086207	-0.015639	0.024912	0.027395	-0.0029156	0.029449	-0.0020961	-0.01567	-0.011268	-0.010311
14.59_535.3586	-0.028182	-0.030371	0.033762	-0.026961	-0.019468	0.018187	0.0021131	-0.046472	0.017211	0.054749	0.0050056	0.024524	-0.0060053	0.031973	0.0020815	0.0021476	-0.024152	-0.015727	-0.0042634	-0.002756	-0.015673	0.0039241	0.0084521	0.0093283	-0.011707	-0.024223	0.015391	-0.020882	-0.046093	-0.025195	0.025397	0.0012309	-0.047136	-0.019987	0.011477	0.020308	0.027673	0.0016211	-0.0090155	-0.042058	-0.040122	0.037535	-0.00011781	0.0051297	0.0044882
2.39_537.1364	0.010086	0.025466	-0.016959	-0.020819	0.03546	0.039934	-0.0049097	-0.00701	-0.0021516	0.0031159	-0.011379	-0.0095311	0.01307	0.014977	0.033321	-0.046078	0.046076	0.032585	0.078167	0.066406	0.0453	0.020563	0.010867	0.018235	-0.0047393	0.0017295	0.042004	0.00087965	0.034011	-0.01232	-0.010896	0.029748	-0.0047535	0.0027897	-0.011955	0.037479	-0.027529	0.0037463	-0.010607	-0.032937	-0.018513	-0.0008782	-0.048886	-0.10548	-0.022973
12.50_1077.7369	0.025134	-0.019819	-0.042977	0.0028866	-0.032955	0.0069909	0.02926	0.0056882	0.011946	0.029659	0.0071367	0.011718	0.010421	-0.01105	0.014705	-0.0012871	0.006545	0.0066145	0.0457	-0.025511	-0.004729	0.024539	0.028202	-0.056244	-0.010162	-0.017586	-0.0085597	0.003828	0.012114	-0.014312	-0.0003053	0.011903	0.0089978	0.003451	0.040757	-0.013298	0.0038588	-0.010087	-0.014515	0.0097471	0.0096717	-0.0086829	0.0013632	0.0024595	0.011772
10.89_1081.6950	-0.038156	0.0025564	0.005051	0.002413	-0.010108	-0.0081438	-0.012042	0.015108	-0.002778	0.0075136	-0.0064086	0.013178	0.023339	0.014339	-0.034994	-0.042749	0.013677	0.076704	-0.031033	0.031222	-0.022402	0.010585	-0.0083436	-0.0017857	0.00067376	0.0037653	0.00034405	0.018342	-0.015415	0.019414	-0.040073	-0.00073836	-0.017558	-0.019214	0.012038	0.040305	-0.031715	0.015823	-0.022449	0.065098	-0.011873	0.036062	-0.007372	0.063251	-0.0016124
2.92_1087.1398	0.034498	0.040874	0.039459	-0.014709	-0.026957	0.031863	0.01096	-0.015137	0.0032154	0.00055394	0.0068342	0.0044793	-0.0033131	0.0084033	0.0011976	0.0062573	-0.026279	0.003688	0.034394	0.00040857	0.0032234	-1.6026e-05	0.013205	-0.010319	0.0052532	0.014595	-0.010274	-0.0028468	0.0065786	0.032707	0.017966	-0.013187	0.012559	-0.01666	-0.0070225	0.022544	0.013959	-0.007308	0.022283	-0.019811	0.0032784	0.015694	0.0054591	0.00039809	0.034465
3.40_1087.1408	0.010881	0.030773	0.044096	0.013607	-0.0027212	0.055544	0.016721	-0.011124	3.642e-05	-0.013156	-0.039036	-0.025093	0.010566	0.020331	0.034825	0.008413	-0.010484	0.037231	0.018151	-0.0065057	0.042316	-0.00094742	0.0031969	-0.077672	0.026923	0.0021778	-0.012803	0.0052425	0.027712	0.0092119	0.00016684	-0.020604	-0.024461	-0.078732	0.0090434	0.037203	-0.011964	0.0029302	0.064399	0.019665	0.021441	-0.017483	-0.00063827	-0.0057308	0.0097773
11.01_1088.6235	-0.05159	-0.031937	0.013264	-0.021537	0.0014876	-0.00062057	0.032341	-0.0080399	0.0095915	0.0054253	0.017521	0.01478	0.0016041	0.025907	-0.010716	0.014699	-0.032926	-0.021182	-0.033363	0.00027748	-0.011871	0.011667	-0.012201	0.031914	0.02885	0.011911	0.010041	-0.036267	0.014998	0.0084529	0.016076	0.00075046	-0.010582	0.0039932	0.0069689	0.0061283	-0.001717	-0.00065488	-0.0031315	-0.0026422	-0.0015023	-0.011868	-0.01447	0.023905	0.026627
11.40_1088.6244	-0.040062	0.031308	0.0020104	-0.018577	0.032069	-0.014364	0.031322	0.022155	0.026813	-0.05623	0.044287	0.01764	-0.048937	0.038805	-0.022772	0.013943	-0.010316	-0.0043398	0.011502	-0.018189	0.0043478	0.014654	0.026333	0.006786	-0.0042515	-0.012229	-0.0038324	0.0013449	0.010905	0.01915	-0.0085163	-0.016482	0.0068188	-0.010812	0.018524	-0.016747	-0.026239	-0.028199	-0.020172	-0.0036311	-0.017787	0.0038594	-0.001919	-0.0015424	-0.027713
2.92_1089.1362	0.035782	0.040175	0.041224	-0.01206	-0.02608	0.033028	0.011992	-0.0163	0.0045137	0.00054727	0.0064636	0.0056967	-0.004895	0.010334	-0.0060554	-0.0011218	-0.02914	0.0026438	0.023055	0.0018727	0.014984	0.00051626	0.011275	-0.011287	4.2838e-05	0.0094129	-0.022889	-0.0075993	-0.0029852	0.036361	0.0014225	-0.0047001	0.0187	-0.0062682	-0.00085035	0.0059745	0.017233	-0.012566	0.0093914	-0.012275	-0.006546	0.0085376	0.010632	-0.001535	-0.013059
3.43_250.0708	0.033571	0.022677	0.027576	0.025575	0.0039627	0.0013693	-0.0090744	0.00038135	-0.049184	-0.032153	-0.031805	-0.056919	0.047149	-0.037805	0.011653	-0.037742	0.040781	-0.017263	-0.031455	0.0019707	0.014228	-0.040061	0.077677	0.067636	-0.019769	-0.046501	-0.01016	0.041786	0.0047333	-0.061622	-0.068207	0.012727	0.055817	-0.040754	0.042806	0.0067013	-0.0028636	-0.011529	0.016306	0.034321	0.013391	-0.044318	-0.0025454	0.0046498	-0.008602
2.01_251.1122	0.0044854	0.018257	-0.035045	-0.034244	-0.023656	-0.020622	-0.053351	0.022033	0.043381	-0.026746	-0.049368	0.018429	-0.0081958	0.0054104	-0.031577	-0.016506	0.0088067	0.0075031	-0.018878	-0.010164	-0.0055988	0.040003	-0.021525	0.025273	0.024658	0.0070739	-0.024349	0.042615	-0.040112	-0.034856	0.024033	0.034319	0.035847	0.021706	-0.027141	-0.0049278	0.015098	-0.023023	0.013848	-0.038503	0.0083181	-0.00020099	-0.006388	0.012496	0.00018642
[truncated: 1,107 more rows]

## Sheet: Table S7
Table S7. Correlation values obtained by Heat map analysis, using a Pearson correlation analysis, contrasting m/z_rt vs m/z_rt (metabolite vs metabolite) belonging to ESI+ inonization mode, in order to elucidate hidden patterns of m/z_rt distributions in C. obtusifolia metabolome.
[truncated: 270 more rows]
[truncated: 220 more columns]

[truncated: 5 more sheets: Table S8, Table S9, Table S10, Table S11, Table S12]
